# Supplementary material for: Extensive bidirectional genetic overlap between bipolar disorder and cardiovascular disease phenotypes
Source: Transl Psychiatry. 2021 Jul 23;11:407. doi: 10.1038/s41398-021-01527-z (PMC8302675; doi:10.1038/s41398-021-01527-z)
Supplement: Supplementary file 1 — Supplementary tables 1-62 [file 41398_2021_1527_MOESM1_ESM.xlsx]

## Sheet: Index
Table	Contents
Supplementary Table 1	Loci associated with bipolar disorder at condFDR<0.01 given association with body mass index
Supplementary Table 2	Loci associated with bipolar disorder at condFDR<0.01 given association with systolic blood pressure
Supplementary Table 3	Loci associated with bipolar disorder at condFDR<0.01 given association with diastolic blood pressure
Supplementary Table 4	Loci associated with bipolar disorder at condFDR<0.01 given association with total cholesterol
Supplementary Table 5	Loci associated with bipolar disorder at condFDR<0.01 given association with low-density lipoprotein
Supplementary Table 6	Loci associated with bipolar disorder at condFDR<0.01 given association with high-density lipoprotein
Supplementary Table 7	Loci associated with bipolar disorder at condFDR<0.01 given association with type 2 diabetes
Supplementary Table 8	Loci associated with bipolar disorder at condFDR<0.01 given association with coronary artery disease
Supplementary Table 9	Loci associated with body mass index at condFDR<0.01 given association with bipolar disorder
Supplementary Table 10	Loci associated with systolic blood pressure at condFDR<0.01 given association with bipolar disorder
Supplementary Table 11	Loci associated with diastolic blood pressure at condFDR<0.01 given association with bipolar disorder
Supplementary Table 12	Loci associated with total cholesterol at condFDR<0.01 given association with bipolar disorder
Supplementary Table 13	Loci associated with low-density lipoprotein at condFDR<0.01 given association with bipolar disorder
Supplementary Table 14	Loci associated with high-density lipoprotein at condFDR<0.01 given association with bipolar disorder
Supplementary Table 15	Loci associated with type 2 diabetes at condFDR<0.01 given association with bipolar disorder
Supplementary Table 16	Loci associated with coronary artery disease at condFDR<0.01 given association with bipolar disorder
Supplementary Table 17	Shared loci between bipolar disorder and body mass index at conjFDR<0.05
Supplementary Table 18	Shared loci between bipolar disorder and systolic blood pressure at conjFDR<0.05
Supplementary Table 19	Shared loci between bipolar disorder and diastolic blood pressure at conjFDR<0.05
Supplementary Table 20	Shared loci between bipolar disorder and total cholesterol at conjFDR<0.05
Supplementary Table 21	Shared loci between bipolar disorder and low-density lipoprotein at conjFDR<0.05
Supplementary Table 22	Shared loci between bipolar disorder and high-density lipoprotein at conjFDR<0.05
Supplementary Table 23	Shared loci between bipolar disorder and type 2 diabetes at conjFDR<0.05
Supplementary Table 24	Shared loci between bipolar disorder and coronary artery disease at conjFDR<0.05
Supplementary Table 25	Novel bipolar disorder loci at conjFDR<0.05
Supplementary Table 26	All candidate SNPs in loci shared between bipolar disorder and body mass index
Supplementary Table 27	All candidate SNPs in loci shared between bipolar disorder and systolic blood pressure
Supplementary Table 28	All candidate SNPs in loci shared between bipolar disorder and diastolic blood pressure
Supplementary Table 29	All candidate SNPs in loci shared between bipolar disorder and total cholesterol
Supplementary Table 30	All candidate SNPs in loci shared between bipolar disorder and low-density lipoprotein
Supplementary Table 31	All candidate SNPs in loci shared between bipolar disorder and high-density lipoprotein
Supplementary Table 32	All candidate SNPs in loci shared between bipolar disorder and type 2 diabetes
Supplementary Table 33	All candidate SNPs in loci shared between bipolar disorder and coronary artery disease
Supplementary Table 34	Genes mapped to loci shared between bipolar disorder and body mass index
Supplementary Table 35	Genes mapped to loci shared between bipolar disorder and systolic blood pressure
Supplementary Table 36	Genes mapped to loci shared between bipolar disorder and diastolic blood pressure
Supplementary Table 37	Genes mapped to loci shared between bipolar disorder and totol cholesterol
Supplementary Table 38	Genes mapped to loci shared between bipolar disorder and low-density lipoprotein
Supplementary Table 39	Genes mapped to loci shared between bipolar disorder and high-density lipoprotein
Supplementary Table 40	Genes mapped to loci shared between bipolar disorder and type 2 diabetes
Supplementary Table 41	Genes mapped to loci shared between bipolar disorder and coronary artery disease
Supplementary Table 42	Gene-set analysis of loci shared between bipolar disorder and body mass index
Supplementary Table 43	Gene-set analysis of loci shared between bipolar disorder and systolic blood pressure
Supplementary Table 44	Gene-set analysis of loci shared between bipolar disorder and diastolic blood pressure
Supplementary Table 45	Gene-set analysis of loci shared between bipolar disorder and total cholesterol
Supplementary Table 46	Gene-set analysis of loci shared between bipolar disorder and low-density lipoprotein
Supplementary Table 47	Gene-set analysis of loci shared between bipolar disorder and high-density lipoprotein
Supplementary Table 48	Gene-set analysis of loci shared between bipolar disorder and type 2 diabetes
Supplementary Table 49	Gene-set analysis of loci shared between bipolar disorder and coronary artery disease
Supplementary Table 50	Gene-set analysis of genes nearest to the lead SNPs in the loci shared between bipolar disorder and body mass index
Supplementary Table 51	Gene-set analysis of genes nearest to the lead SNPs in the loci shared between bipolar disorder and systolic blood pressure
Supplementary Table 52	Gene-set analysis of genes nearest to the lead SNPs in the loci shared between bipolar disorder and diastolic blood pressure
Supplementary Table 53	Gene-set analysis of genes nearest to the lead SNPs in the loci shared between bipolar disorder and total cholesterol
Supplementary Table 54	Gene-set analysis of genes nearest to the lead SNPs in the loci shared between bipolar disorder and low-density lipoprotein
Supplementary Table 55	Pathway analysis of loci shared between bipolar disorder and body mass index
Supplementary Table 56	Pathway analysis of loci shared between bipolar disorder and systolic blood pressure
Supplementary Table 57	Pathway analysis of loci shared between bipolar disorder and diastolic blood pressure
Supplementary Table 58	Pathway analysis of loci shared between bipolar disorder and total cholesterol
Supplementary Table 59	Pathway analysis of loci shared between bipolar disorder and low-density lipoprotein
Supplementary Table 60	Pathway analysis of loci shared between bipolar disorder and high-density lipoprotein
Supplementary Table 61	Pathway analysis of loci shared between bipolar disorder and type 2 diabetes
Supplementary Table 62	Pathway analysis of loci shared between bipolar disorder and coronary artery disease

## Sheet: Table S1
Table S1. Distinct genomic loci associated with bipolar disorder (BIP) at condFDR<0.01 given association with body mass index (BMI)
The most strongly associated lead SNPs in independent genomic loci are shown after merging regions < 250 KB apart into a single locus. Function = functional variant classification based on position in or outside of a gene; CADD = Combined Annotation-Dependent depletion score, which predict how deleterious the SNP effect is on protein structure/function (higher scores indicate more deleterious); R…
locusnum	CHR	LEAD_SNP	LEAD_BP	MinBP	MaxBP	A1	A2	FDR	nearestGene	Distance	Function	CADD	RDB	minChrState	PVAL_BMI	BETA_BMI	SE_in_BMI	OR_BIP	PVAL_BIP	SE_in_BIP
1	1	rs2455636	50844173	50826176	51532590	T	C	0.00682042763253	HMGB1P45	20323	intergenic	3.875	6	7	5.4e-05	0.009	0.0022	0.91971	2.05e-06	0.0176
2	1	rs1841565	61079792	60960760	61125378	A	C	0.00255343407974	RP11-436K8.1	45510	ncRNA_intronic	1.225	5	9	0.0011	0.0056	0.0017	0.93202	1.415e-07	0.0134
3	1	rs12751064	78006124	77989923	78531558	T	C	0.00206691026528	AK5	0	intronic	4.438	4	2	2.4e-18	0.0166	0.0019	0.92904	7.9e-07	0.0149
4	1	rs4950077	95579084	95394535	95586773	A	G	0.00810740446871	TMEM56	3809	intergenic	5.492	7	7	0.0027	0.0055	0.0018	0.93333	7.01e-07	0.0139
5	1	rs17274753	115379546	115249843	115612020	A	G	0.00977290045453	NR1H5P	301	upstream	2.556	6	13	1.6e-06	0.01	0.0021	0.93007	8.404e-06	0.0163
6	1	rs6675366	198517308	198431043	198538502	T	C	0.00208595545734	ATP6V1G3	7232	intergenic	0.572	6	5	2.8e-06	-0.0194	0.0041	0.84798	7.095e-07	0.0333
7	2	rs1260326	27730940	27598097	27752871	T	C	0.00527396655071	GCKR	0	exonic	0.108	5	5	3.9e-10	-0.0105	0.0017	1.06545	3.177e-06	0.0136
8	2	rs6746896	97410949	97353725	97463529	A	G	0.00333374993079	LMAN2L	5147	intergenic	5.474	5	5	0.53	0.0011	0.0018	1.08654	6.946e-09	0.0143
9	2	rs17183814	166152389	166152389	166337818	A	G	0.0093054149036	SCN2A	0	exonic	10.94	7	1	0.067	0.006	0.0033	0.86858	1.49e-07	0.0268
10	2	rs13003404	194464707	194336245	194676200	T	C	0.00825800274602	GLULP6	529370	intergenic	0.15	7	9	0.068	0.0032	0.0017	0.92988	1.176e-07	0.0137
11	3	rs9834970	36856030	36834099	36964583	T	C	3.98892691316e-07	TRANK1	12280	intergenic	NA	4	5	0.00046	0.006	0.0017	0.90393	5.531e-14	0.0134
12	3	rs2071044	52847601	52217088	53101580	T	C	6.6920401418e-05	ITIH4	0	intronic	5.299	NA	4	2.2e-14	0.0133	0.0017	0.92524	9.097e-09	0.0135
13	3	rs893363	53847062	53837971	53858541	A	G	0.0032676928715	CACNA1D:CHDH	00:00:00	UTR3	8.911	NA	4	4.8e-05	0.0072	0.0018	1.07111	6.396e-07	0.0138
14	3	rs4301023	85057281	85002871	85070267	T	C	0.00837968481952	CADM2	0	intronic	4.439	NA	2	3.3e-07	0.0088	0.0017	1.06226	6.56e-06	0.0134
15	3	rs326359	107820619	107754562	107860806	A	G	0.00338819387353	CD47	10746	intergenic	0.166	NA	2	0.0021	0.0053	0.0017	1.07358	1.678e-07	0.0136
16	3	rs7613933	167304189	167304189	167466514	A	G	0.00745087481124	WDR49	0	intronic	4.228	6	5	0.00056	0.006	0.0017	0.93557	1.134e-06	0.0137
17	4	rs17395886	162279385	162276734	162354095	A	C	0.00706598883144	FSTL5	25663	intergenic	3.334	7	5	0.17	0.0033	0.0024	0.90348	4.788e-08	0.0186
18	5	rs6871860	80848911	80728732	80969507	T	C	0.000526518192701	SSBP2	0	intronic	1.305	3a	2	1.9e-13	0.0135	0.0018	1.07864	1.212e-07	0.0143
19	5	rs185308	94123108	94088858	94140239	T	C	0.00705366113031	MCTP1	0	intronic	6.42	NA	1	0.0015	-0.0057	0.0018	1.0709	7.002e-07	0.0138
20	5	rs3890802	152081927	151887779	152339648	A	G	0.00480586027211	AC091969.1	0	ncRNA_intronic	2.44	7	5	7.5e-06	-0.0086	0.0019	0.92988	1.941e-06	0.0153
21	6	rs9349562	50876740	50784880	50940775	T	C	0.00524223179529	FTH1P5	3684	intergenic	0.418	5	14	2.6e-14	0.0142	0.0019	1.06556	3.147e-06	0.0136
22	6	rs12202969	98576223	98547979	98591622	A	G	0.000460907578855	RP11-436D23.1	0	ncRNA_intronic	1.55	6	5	2.5e-13	-0.0126	0.0017	1.07347	1.018e-07	0.0133
23	6	rs960145	166996991	166994157	167005335	A	C	0.00942509353778	RPS6KA2	0	intronic	0.81	NA	4	0.36	0.0016	0.0017	1.07638	4.634e-08	0.0135
24	7	rs17150022	24771777	24619811	24833601	T	C	0.00110680492675	DFNA5	0	intronic	1.96	6	4	0.0026	0.008	0.0027	0.89297	2.704e-08	0.0204
25	7	rs2966420	110172048	110164447	110237982	T	G	0.00877000818866	AC003088.1	0	ncRNA_intronic	18.06	7	2	0.17	0.0039	0.0028	1.12513	7.007e-08	0.0219
26	8	rs10092482	67254723	67253522	67383276	T	C	0.00706272841441	RP11-346I3.4	77100	intergenic	NA	6	5	0.00047	-0.0078	0.0022	1.08741	1.1e-06	0.0172
27	8	rs10505137	111141609	111136657	111187927	A	G	0.00730703826352	KCNV1	153532	intergenic	1.108	7	9	0.012	-0.006	0.0024	1.09878	2.701e-07	0.0183
28	9	rs7868984	23357826	23345347	23370987	T	C	0.00406066292261	SUMO2P2	274277	intergenic	12.47	5	7	8.5e-10	-0.0122	0.002	0.93725	2.138e-06	0.0137
29	9	rs10120508	122202000	122195006	122206940	A	G	0.00773349702272	BRINP1	70254	intergenic	5.167	6	5	0.0012	0.0062	0.0019	0.92988	9.078e-07	0.0148
30	10	rs11191356	104393489	104229588	104482330	A	G	0.00827885880462	SUFU	196	downstream	3.679	3a	2	7.2e-15	-0.0231	0.003	1.11193	6.437e-06	0.0235
31	10	rs4595478	111800145	111665376	111935178	T	C	0.00801336194653	ADD3	0	intronic	5.077	5	5	0.029	-0.0051	0.0023	1.09724	1.919e-07	0.0178
32	11	rs174601	61623140	61542006	61624181	T	C	0.00933964202596	FADS2	0	intronic	1.957	NA	4	0.13	0.0026	0.0017	1.07885	9.501e-08	0.0142
33	11	rs524281	65886662	65794608	66059105	A	C	0.00176273140415	PACS1	0	intronic	8.047	NA	2	1.8e-06	-0.0093	0.0019	1.08285	6.198e-07	0.016
34	11	rs12275195	79105799	79057097	79156748	A	C	0.000137418237864	TENM4	0	intronic	1.108	5	5	1.3e-05	0.0118	0.0027	0.88745	1.178e-08	0.0209
35	12	rs4298967	2408194	2300207	2408194	A	G	0.00124309970402	CACNA1C	0	intronic	13.41	5	5	0.18	-0.0024	0.0018	1.08687	3.538e-09	0.0141
36	12	rs7969091	49464449	49387955	49479968	A	G	0.00109347193201	RHEBL1	640	upstream	3.138	7	1	6e-08	-0.0094	0.0017	0.93314	3.248e-07	0.0135
37	12	rs4762559	99498640	99436519	99640557	A	G	0.00127252568939	ANKS1B:RP11-406H4.1	00:00:00	ncRNA_exonic	2.323	6	5	3.2e-12	-0.0124	0.0018	1.07229	3.993e-07	0.0138
38	14	rs4082793	99700080	99667179	99712945	T	C	0.00756618658846	BCL11B	0	intronic	2.182	5	2	3.6e-12	-0.0122	0.0018	0.93913	5.585e-06	0.0138
39	15	rs4447398	42904904	42873672	42904904	A	C	0.00687170206557	STARD9	0	intronic	0.011	4	5	0.045	0.005	0.0025	1.11216	1.097e-07	0.02
40	15	rs2279154	74023017	74010568	74039843	A	G	0.00960241148575	C15orf59	9123	intergenic	4.278	7	5	3e-06	-0.0126	0.0027	1.10197	7.246e-06	0.0216
41	16	rs11647445	9926966	9875513	9953399	T	G	0.0063435303265	GRIN2A	0	intronic	3.138	7	4	0.03	0.0039	0.0018	0.92784	1.217e-07	0.0142
42	17	rs2302774	38183090	37922259	38219005	T	G	0.00410348081179	MED24	0	intronic	4.488	NA	3	1.5e-05	0.0077	0.0018	0.93501	1.269e-06	0.0139
43	17	rs227580	42223068	42191893	42290015	T	C	0.00456050644724	C17orf53	0	intronic	0.209	NA	4	1.9e-09	-0.0114	0.0019	0.93398	2.548e-06	0.0145
44	17	rs8080145	49345897	49249186	49430764	T	C	0.00441308366228	UTP18	0	intronic	1.805	7	4	0.00019	0.0067	0.0018	0.93501	6.746e-07	0.0135
45	17	rs884303	53367300	53366515	53405927	A	G	0.00344440418461	HLF	0	intronic	2.963	NA	4	0.73	0.0006	0.0018	0.92293	5.873e-09	0.0138
46	19	rs1560707	10750738	10744807	10853296	T	G	0.00396205195716	SLC44A2	0	intronic	5.276	1b	2	0.00058	0.0062	0.0018	0.93081	3.754e-07	0.0141
47	19	rs1064395	19361735	19350103	19800337	A	G	1.01238523994e-05	NCAN	0	UTR3	2.634	1f	4	7.1e-14	-0.0168	0.0022	1.11572	9.688e-10	0.0179
48	20	rs13041792	33545055	33538721	33757180	A	G	0.00453570215608	GSS	1434	intergenic	5.446	4	5	2.6e-05	0.0093	0.0022	1.0835	1.283e-06	0.0166
49	20	rs6065777	43669641	43598154	43717435	T	G	0.00940497217177	STK4	0	intronic	9.291	4	4	0.016	-0.0046	0.0019	1.07735	3.725e-07	0.0147
50	21	rs1209950	40173528	40165612	40184705	T	C	0.00869268226754	ETS2	3702	intergenic	13.85	4	2	3.8e-10	0.0114	0.0018	1.06354	6.957e-06	0.0137
51	22	rs5749806	22106618	22097006	22333218	A	C	0.00745786225261	MAPK1	2170	intergenic	NA	5	1	0.0031	0.0051	0.0017	0.9352	5.623e-07	0.0134
52	22	rs7287625	41208017	41080566	41401150	T	C	0.000727822250677	SLC25A17	0	intronic	0.928	5	4	0.00064	-0.0059	0.0017	1.07767	2.713e-08	0.0134

## Sheet: Table S2
Table S2. Distinct genomic loci associated with bipolar disorder (BIP) at condFDR<0.01 given association with systolic blood pressure (SBP)
The most strongly associated lead SNPs in independent genomic loci are shown after merging regions < 250 KB apart into a single locus. Function = functional variant classification based on position in or outside of a gene; CADD = Combined Annotation-Dependent depletion score, which predict how deleterious the SNP effect is on protein structure/function (higher scores indicate more deleterious); R…
locusnum	CHR	LEAD_SNP	LEAD_BP	MinBP	MaxBP	A1	A2	FDR	Z_in_BIP	Z_in_SBP	nearestGene	Distance	Function	CADD	RDB	minChrState	PVAL_in_BIP	OR_in_BIP	SE_in_BIP	PVAL_in_SBP	BETA_in_SBP	SE_in_SBP
1	1	rs1278516	50900021	50885622	51532590	A	G	0.006860552683060316	-5.00597489946	-2.60752278737	FAF1	5128	intergenic	3.301	5	5	5.558e-07	0.89315	0.0226	0.00912	-0.1336	0.0512
2	1	rs12751064	78006124	77989923	78531558	T	C	0.002907973444361851	-4.9378217485	-4.67714258034	AK5	0	intronic	3.841	4	2	7.9e-07	0.92904	0.0149	2.909e-06	-0.153	0.0327
3	2	rs74446114	28066122	27598097	28113911	T	C	0.0005691368410473759	-5.41184119261	-3.50349226016	MRPL33:RBKS	00:00:00	intronic	14.77	5	5	6.238e-08	0.9101	0.0174	0.0004592	-0.1403	0.04
4	2	rs4619651	97416153	97349315	97521748	A	G	0.0004681651310731664	-5.81762394514	2.14167057685	LMAN2L	10351	intergenic	0.834	7	5	5.969e-09	0.91934	0.0144	0.03222	0.0687	0.0321
5	2	rs1979385	194626953	194336245	194676200	T	G	0.003706357010394772	-5.24497915186	-2.39544951683	GLULP6	367124	intergenic	1.707	NA	9	1.563e-07	0.93025	0.0138	0.0166	-0.074	0.0309
6	3	rs9834970	36856030	36834099	36964583	T	C	5.056945720531373e-07	-7.51873206931	3.13475106652	TRANK1	12280	intergenic	11.17	4	5	5.531e-14	0.90393	0.0134	0.00172	0.0945	0.0301
7	3	rs7646741	52785238	52217088	53101580	A	G	7.335962360544417e-05	5.73911959032	-3.84633051666	NEK4	0	intronic	0.674	7	4	9.517e-09	1.08026	0.0135	0.0001199	-0.1162	0.0302
8	3	rs893363	53847062	53837971	53858541	A	G	0.0024862445457396838	4.97885965345	3.99829650005	CACNA1D:CHDH	00:00:00	UTR3	3.95	NA	4	6.396e-07	1.07111	0.0138	6.38e-05	0.1237	0.0309
9	3	rs3804640	107793709	107754562	107860806	A	G	0.0015404923815712493	5.34057937472	-2.88509143179	CD47	0	intronic	8.809	7	4	9.265e-08	1.07455	0.0135	0.003913	-0.0877	0.0304
10	3	rs6767302	141582961	141579311	141625999	A	G	0.005151334835200292	5.18823201163	-2.26357933559	HMGN2P25	887	downstream	0.608	7	1	2.123e-07	1.07283	0.0135	0.0236	-0.0689	0.0305
11	3	rs7613933	167304189	167304189	167466514	A	G	0.009192990744694773	-4.86683434979	2.80651873622	WDR49	0	intronic	0.578	6	5	1.134e-06	0.93557	0.0137	0.005008	0.086	0.0306
12	4	rs11724116	162294038	162279027	162354095	T	C	0.002504926285575111	-5.52649046847	1.79339366393	FSTL5	11010	intergenic	0.661	7	9	3.267e-08	0.90114	0.0188	0.07291	0.0763	0.0425
13	5	rs28565152	7542911	7493177	7544038	A	G	0.002353910909443729	5.07721866832	3.50564635309	ADCY2	0	intronic	0.429	7	5	3.83e-07	1.08361	0.0158	0.0004555	0.1238	0.0353
14	5	rs10035291	80796368	80728732	80969507	T	C	0.002845387509119936	5.301746564	-2.45267090939	SSBP2	0	intronic	5.548	6	5	1.147e-07	1.08101	0.0147	0.01418	-0.0791	0.0323
15	5	rs185308	94123108	94088858	94140239	T	C	0.006995682461583211	4.96130816906	-2.75904810975	MCTP1	0	intronic	7.434	NA	1	7.002e-07	1.0709	0.0138	0.005797	-0.0858	0.0311
16	5	rs329319	133906609	133906609	133906609	A	G	0.0016915741316671038	5.65715808409	-1.66928960156	JADE2	0	intronic	0.621	1f	3	1.539e-08	1.08199	0.0139	0.09506	-0.0529	0.0317
17	6	rs36034627	27237363	27047256	27256346	T	G	0.009550907349914496	-4.595989688	4.4545993551	PRSS16	12959	downstream	3.969	7	5	4.307e-06	0.92432	0.0171	8.405e-06	0.1675	0.0376
18	6	rs55648125	50816718	50436484	50936376	A	G	0.0003062188667047978	-5.45410540941	5.40669033053	TFAP2B	1391	intergenic	0.449	4	5	4.922e-08	0.8895	0.0215	6.42e-08	0.2649	0.049
19	6	rs2388334	98591622	98547979	98591622	A	G	0.0008124759276488839	-5.35362380751	3.42157303806	RP11-436D23.1	0	ncRNA_intronic	5.756	7	5	8.621e-08	0.93118	0.0133	0.0006226	0.1032	0.0302
20	6	rs62433108	117804797	117776756	117823289	T	G	0.008895869147366727	-4.61867402891	5.703459416	GOPC:DCBLD1	00:00:00	intronic	9.473	4	1	3.862e-06	0.93398	0.0148	1.174e-08	0.1906	0.0334
21	6	rs9371601	152790573	152711002	152834494	T	G	0.005844306126115821	4.77467243039	3.7403010224	SYNE1	0	intronic	0.812	6	1	1.8e-06	1.06876	0.0139	0.0001838	0.1188	0.0318
22	6	rs6910053	166994157	166984094	167018915	A	C	0.005428356482552429	-5.16402143542	2.2920978057	RPS6KA2	0	intronic	0.068	5	5	2.417e-07	0.931	0.0139	0.0219	0.071	0.031
23	7	rs10950456	1979750	1873084	2165520	A	G	0.00642252508706465	4.71849140921	4.16386876961	MAD1L1	0	UTR5	4.712	NA	1	2.376e-06	1.06727	0.0138	3.129e-05	0.1279	0.0307
24	7	rs17150022	24771777	24619811	24833601	T	C	0.00018267084562658472	-5.55959589162	5.48375132475	DFNA5	0	intronic	2.58	6	4	2.704e-08	0.89297	0.0204	4.164e-08	0.2566	0.0468
25	7	rs12538191	44980824	44980824	44985971	A	G	0.004643697358669602	-5.25740792582	2.13550233086	MYO1G	21436	intergenic	0.887	7	7	1.461e-07	0.90865	0.0182	0.03272	0.0799	0.0374
26	7	rs73188321	105048158	105042368	105049452	T	C	0.008197542355111527	-5.39073522262	1.09755237184	SRPK2	8402	intergenic	0.553	6	5	7.017e-08	0.91906	0.0157	0.2724	0.0371	0.0338
27	7	rs579518	140777030	140665521	140791820	T	C	0.006699917835702136	5.27912815684	1.70261575349	TMEM178B	0	intronic	1.227	5	1	1.298e-07	1.0897	0.0163	0.08864	0.0618	0.0363
28	8	rs12677998	38249201	38014429	38310910	A	G	0.0037971214579480893	-4.86770796282	5.64127042491	LETM2	0	intronic	7.183	6	5	1.129e-06	0.88683	0.0247	1.688e-08	0.2692	0.0477
29	11	rs174592	61618608	61542006	61624181	A	G	0.0027975204620772983	-5.50632588224	1.76466550052	FADS2	0	intronic	3.01	NA	2	3.664e-08	0.92552	0.0141	0.07762	0.0559	0.0317
30	11	rs11231677	63785348	63602112	63792977	A	G	0.00216160802800598	-5.03211425412	3.78068094664	MACROD1	0	intronic	0.073	5	5	4.851e-07	0.931	0.0142	0.0001564	0.1176	0.0311
31	11	rs10896090	65945186	65785739	66060538	A	G	0.004784281278689586	5.19177378174	-2.32616031278	PACS1	0	intronic	0.791	7	5	2.083e-07	1.09385	0.0173	0.02001	-0.0896	0.0385
32	11	rs12275195	79105799	79083249	79153080	A	C	0.004839661977912068	-5.70287987766	0.240555039784	TENM4	0	intronic	3.352	5	5	1.178e-08	0.88745	0.0209	0.8099	0.0115	0.0477
33	12	rs4298967	2408194	2285731	2420526	A	G	0.00014812838487839302	5.90446172344	-2.69254013629	CACNA1C	0	intronic	10.73	5	5	3.538e-09	1.08687	0.0141	0.007091	-0.0852	0.0316
34	15	rs12898460	38986813	38982646	38999394	T	C	0.009501412713628357	-5.40854168359	0.842693291578	C15orf53	1985	intergenic	5.869	1f	5	6.354e-08	0.92404	0.0146	0.3994	0.0274	0.0325
35	15	rs35630683	85349231	84703470	85392298	T	C	0.000762672418771157	5.50598969687	-2.88962632768	ZNF592	0	UTR3	11.99	7	4	3.671e-08	1.08665	0.0151	0.003857	-0.0976	0.0338
36	15	rs325380	100256618	100249670	100270922	A	C	0.006192426273534762	-4.72893555865	-3.87120199519	MEF2A:LYSMD4	00:00:00	exonic	24.3	NA	4	2.257e-06	0.93725	0.0137	0.0001083	-0.1192	0.0308
37	17	rs7217151	49342263	49249186	49430764	T	C	0.009841870523959793	5.05174147532	2.04010368279	UTP18	0	intronic	1.019	6	4	4.378e-07	1.07079	0.0135	0.04134	0.0616	0.0302
38	17	rs884303	53367300	53359844	53412761	A	G	0.00018647641617759432	-5.82033441773	2.83755860799	HLF	0	intronic	1.113	NA	4	5.873e-09	0.92293	0.0138	0.004546	0.088	0.031
39	18	rs11557713	60243876	60223017	60262305	A	G	0.0040382493897138895	4.85058156173	-3.89132082458	ZCCHC2	0	UTR3	15.86	5	1	1.231e-06	1.07444	0.0148	9.97e-05	-0.1299	0.0334
40	19	rs3843751	10748121	10744807	10835405	T	C	0.001184290119179461	5.24043328342	3.52611739256	SLC44A2	0	intronic	0.797	5	4	1.602e-07	1.07864	0.0144	0.0004217	0.1125	0.0319
41	19	rs111444407	19358207	19350103	19744079	T	C	6.949554032415544e-05	6.33302537974	1.48554315691	NCAN	0	intronic	1.407	7	4	2.404e-10	1.12367	0.0184	0.1374	0.0625	0.0421
42	20	rs6079463	14475757	14397667	14507909	A	G	0.007861907282494444	-5.4383375942	0.954362858422	MACROD2	0	intronic	13.04	6	5	5.378e-08	0.91338	0.0167	0.3399	0.0356	0.0373
43	20	rs6090435	62132711	62131304	62132711	A	G	0.0059652902115059706	-5.05108826651	2.59536687197	EEF1A2	2205	upstream	2.215	5	2	4.393e-07	0.92728	0.015	0.009449	0.0828	0.0319
44	22	rs5749986	22157661	22097006	22333218	T	C	0.005547969413000787	5.00880158644	-2.84016644778	MAPK1	0	intronic	2.896	5	4	5.477e-07	1.06951	0.0134	0.004509	-0.0853	0.03
45	22	rs138321	41209304	41080566	41401150	A	G	0.0004936673411263271	5.85774299597	-1.94421109821	SLC25A17	0	intronic	7.211	6	4	4.692e-09	1.08253	0.0135	0.05187	-0.0588	0.0302

## Sheet: Table S3
Table S3. Distinct genomic loci associated with bipolar disorder (BIP) at condFDR<0.01 given association with diastolic blood pressure (DBP)
The most strongly associated lead SNPs in independent genomic loci are shown after merging regions < 250 KB apart into a single locus. Function = functional variant classification based on position in or outside of a gene; CADD = Combined Annotation-Dependent depletion score, which predict how deleterious the SNP effect is on protein structure/function (higher scores indicate more deleterious); R…
locusnum	CHR	LEAD_SNP	LEAD_BP	MinBP	MaxBP	A1	A2	FDR	Z_in_BIP	Z_in_DBP	nearestGene	Distance	Function	CADD	RDB	minChrState	PVAL_in_BIP	OR_in_BIP	Se_in_BIP	PVAL_in_DBP	BETA_in_DBP	SE_in_DBP
1	1	rs1278516	50900021	50826176	51532590	A	G	0.0020297612980476	-5.00597489946	4.01621622085	FAF1	5128	intergenic	3.301	5	5	5.558e-07	0.89315	0.0226	5.914e-05	0.118	0.0294
2	1	rs12751064	78006124	77989923	78531558	T	C	0.00263188337008158	-4.9378217485	-6.85623306341	AK5	0	intronic	3.841	4	2	7.9e-07	0.92904	0.0149	7.07e-12	-0.1284	0.0187
3	2	rs74446114	28066122	27598097	28113911	T	C	0.00215569058931956	-5.41184119261	-2.40528178104	MRPL33:RBKS	00:00:00	intronic	14.77	5	5	6.238e-08	0.9101	0.0174	0.01616	-0.0552	0.023
4	2	rs4619651	97416153	97349315	97521748	A	G	4.80897989993302e-05	-5.81762394514	6.81603116771	LMAN2L	10351	intergenic	0.834	7	5	5.969e-09	0.91934	0.0144	9.359e-12	0.1256	0.0184
5	2	rs13003404	194464707	194336245	194676200	T	C	0.00824844695936629	-5.29718738222	-1.53983737113	GLULP6	529370	intergenic	0.154	7	9	1.176e-07	0.92988	0.0137	0.1236	-0.0271	0.0176
6	3	rs11129735	36870230	36834099	36964583	A	G	9.0566285324737e-06	-6.78548147158	-0.934589291073	TRANK1	0	intronic	7.033	5	4	1.157e-11	0.91247	0.0135	0.35	-0.0162	0.0173
7	3	rs2071044	52847601	52217088	53101580	T	C	0.000803510992502366	-5.74675945297	-2.0666197321	ITIH4	0	intronic	5.18	NA	4	9.097e-09	0.92524	0.0135	0.03877	-0.036	0.0174
8	3	rs893363	53847062	53837971	53858541	A	G	0.00397322227598977	4.97885965345	3.2244837923	CACNA1D:CHDH	00:00:00	UTR3	3.95	NA	4	6.396e-07	1.07111	0.0138	0.001262	0.0573	0.0178
9	3	rs3804640	107793709	107754562	107860806	A	G	0.000496814184224493	5.34057937472	-4.04510355825	CD47	0	intronic	8.809	7	4	9.265e-08	1.07455	0.0135	5.23e-05	-0.0705	0.0174
10	3	rs6767302	141582961	141579311	141625999	A	G	0.00509749144555495	5.18823201163	2.3387186364	HMGN2P25	887	downstream	0.608	7	1	2.123e-07	1.07283	0.0135	0.01935	0.0408	0.0175
11	4	rs11724116	162294038	162279027	162354095	T	C	0.00459797002562188	-5.52649046847	1.31146710583	FSTL5	11010	intergenic	0.661	7	9	3.267e-08	0.90114	0.0188	0.1897	0.032	0.0244
12	5	rs28565152	7542911	7493177	7544038	A	G	0.00591597379637276	5.07721866832	2.52317653634	ADCY2	0	intronic	0.429	7	5	3.83e-07	1.08361	0.0158	0.01163	0.0511	0.0203
13	5	rs6880200	80845428	80728732	80922749	T	C	0.00164887598893433	5.28254719654	-3.03204871482	SSBP2	0	intronic	1.675	7	4	1.274e-07	1.07842	0.0143	0.002429	-0.0558	0.0184
14	5	rs329319	133906609	133906609	133906609	A	G	0.0038525412887566	5.65715808409	-0.927051106778	JADE2	0	intronic	0.621	1f	3	1.539e-08	1.08199	0.0139	0.3539	-0.0168	0.0182
15	6	rs55648125	50816718	50762920	50936376	A	G	0.000294080030087312	-5.45410540941	5.14050570777	TFAP2B	1391	intergenic	0.449	4	5	4.922e-08	0.8895	0.0215	2.74e-07	0.1441	0.028
16	6	rs2388334	98591622	98547979	98591622	A	G	0.000529022483505828	-5.35362380751	3.71215754824	RP11-436D23.1	0	ncRNA_intronic	5.756	7	5	8.621e-08	0.93118	0.0133	0.0002055	0.0642	0.0173
17	6	rs62433108	117804797	117776756	117823289	T	G	0.00795146680998429	-4.61867402891	5.18735664724	GOPC:DCBLD1	00:00:00	intronic	9.473	4	1	3.862e-06	0.93398	0.0148	2.133e-07	0.0993	0.0191
18	6	rs9371601	152790573	152711002	152834494	T	G	0.00474645810385722	4.77467243039	3.81751974876	SYNE1	0	intronic	0.812	6	1	1.8e-06	1.06876	0.0139	0.0001348	0.0695	0.0182
19	6	rs960145	166996991	166994157	167005335	A	C	0.00979073407942484	5.46481110351	0.647667544868	RPS6KA2	0	intronic	0.163	NA	4	4.634e-08	1.07638	0.0135	0.5172	0.0114	0.0175
20	7	rs10950456	1979750	1873084	2165520	A	G	0.00575202096229697	4.71849140921	4.57404369537	MAD1L1	0	UTR5	4.712	NA	1	2.376e-06	1.06727	0.0138	4.784e-06	0.0806	0.0176
21	7	rs17150022	24771777	24619811	24833601	T	C	0.000341727087214312	-5.55959589162	3.35069167662	DFNA5	0	intronic	2.58	6	4	2.704e-08	0.89297	0.0204	0.0008061	0.0896	0.0267
22	7	rs12538191	44980824	44980824	44985971	A	G	0.0026953131480824	-5.25740792582	2.68972930122	MYO1G	21436	intergenic	0.887	7	7	1.461e-07	0.90865	0.0182	0.007151	0.0573	0.0213
23	7	rs1961288	140751388	140665521	140791820	A	G	0.00302334358218816	-5.26485506053	-2.56897437389	RNU4-74P	660	upstream	2.897	7	5	1.403e-07	0.91769	0.0163	0.0102	-0.0537	0.0209
24	8	rs12677998	38249201	38014429	38310910	A	G	0.00341603294055247	-4.86770796282	5.07053449627	LETM2	0	intronic	7.183	6	5	1.129e-06	0.88683	0.0247	3.967e-07	0.1384	0.0273
25	8	rs60327729	111137098	111136657	111187927	A	G	0.00881525063122559	-5.13690503632	-1.97657226289	KCNV1	149021	intergenic	2.486	6	14	2.793e-07	0.91019	0.0183	0.04809	-0.0477	0.0241
26	10	rs4595478	111800145	111665376	111935178	T	C	0.00165975174375815	5.20701750156	3.27329890585	ADD3	0	intronic	7.346	5	5	1.919e-07	1.09724	0.0178	0.001063	0.0764	0.0233
27	11	rs174577	61604814	61542006	61624181	A	C	0.000780489642666152	5.29017407383	3.62766139189	FADS2	0	intronic	2.272	1f	4	1.222e-07	1.07681	0.014	0.000286	0.0661	0.0182
28	11	rs4980532	63680719	63602112	63778169	T	C	0.00592473172635209	-4.91335708549	3.03466875268	RCOR2	0	intronic	4.947	6	4	8.953e-07	0.93622	0.0134	0.002408	0.0529	0.0174
29	11	rs11237821	79106804	79083249	79153080	T	C	0.00528806023382881	5.70360460038	-0.176246870161	TENM4	0	intronic	5.184	7	5	1.173e-08	1.12693	0.021	0.8601	-0.0048	0.0273
30	12	rs10744560	2387099	2285731	2420526	T	C	2.97028174246818e-05	5.93614598451	-3.71512906767	CACNA1C:CACNA1C-IT3	00:00:00	ncRNA_intronic	3.222	7	5	2.918e-09	1.08676	0.014	0.0002031	-0.0681	0.0183
31	13	rs1819204	113883315	113818708	113911532	A	G	0.0046242475975384	4.99492053011	-3.01710665974	CUL4A	0	intronic	13.97	NA	4	5.886e-07	1.08405	0.0162	0.002552	-0.0634	0.021
32	15	rs12898460	38986813	38965546	38999394	T	C	0.00145975783345655	-5.40854168359	2.73252972457	C15orf53	1985	intergenic	5.869	1f	5	6.354e-08	0.92404	0.0146	0.006285	0.0513	0.0188
33	15	rs112968809	43030403	42918017	43396604	A	C	0.00927953818801813	5.01060210438	-2.28898885402	TTBK2	528	upstream:downstream	3.216	5	5	5.426e-07	1.08307	0.0159	0.02208	-0.0478	0.0209
34	15	rs71395455	85153804	84703470	85431566	A	G	0.000133042297499628	5.61780373636	-4.60118207393	ZSCAN2	0	intronic	0.132	7	4	1.934e-08	1.08556	0.0146	4.201e-06	-0.0874	0.019
35	16	rs11648559	9874699	9874699	9877609	T	C	0.00879707251079201	4.93473416618	-2.55858209915	GRIN2A	0	intronic	0.058	7	5	8.026e-07	1.07929	0.0155	0.01051	-0.0501	0.0196
36	16	rs7191614	69382195	69141138	69432250	A	G	0.00700142031974387	-4.65896709015	5.7025908252	TMED6	0	intronic	2.293	4	4	3.178e-06	0.93314	0.0148	1.18e-08	0.1105	0.0194
37	17	rs189049	42197213	42164584	42290015	A	C	0.00485793852350488	4.76828588504	-4.92876744826	HDAC5:RP11-546M21.6	00:00:00	ncRNA_intronic	10.85	6	2	1.858e-06	1.07186	0.0145	8.275e-07	-0.094	0.0191
38	17	rs884303	53367300	53359844	53412761	A	G	0.00037664443097174	-5.82033441773	2.38605940313	HLF	0	intronic	1.113	NA	4	5.873e-09	0.92293	0.0138	0.01703	0.0427	0.0179
39	19	rs3843751	10748121	10744807	10835405	T	C	0.0069904126612742	5.24043328342	1.88923758961	SLC44A2	0	intronic	0.797	5	4	1.602e-07	1.07864	0.0144	0.05886	0.0346	0.0183
40	19	rs111444407	19358207	19350103	19744079	T	C	0.0001016821426753	6.33302537974	-1.16851274835	NCAN	0	intronic	1.407	7	4	2.404e-10	1.12367	0.0184	0.2426	-0.0284	0.0243
41	20	rs6079463	14475757	14397667	14694976	A	G	0.00233382453432507	-5.4383375942	2.25409805519	MACROD2	0	intronic	13.04	6	5	5.378e-08	0.91338	0.0167	0.02419	0.0485	0.0215
42	22	rs138321	41209304	41080566	41401150	A	G	0.00259994758357941	5.85774299597	0.233079079118	SLC25A17	0	intronic	7.211	6	4	4.692e-09	1.08253	0.0135	0.8157	0.0041	0.0174

## Sheet: Table S4
Table S4. Distinct genomic loci associated with bipolar disorder (BIP) at condFDR<0.01 given association with total cholesterol (TC)
The most strongly associated lead SNPs in independent genomic loci are shown after merging regions < 250 KB apart into a single locus. Function = functional variant classification based on position in or outside of a gene; CADD = Combined Annotation-Dependent depletion score, which predict how deleterious the SNP effect is on protein structure/function (higher scores indicate more deleterious); R…
locusnum	CHR	LEAD_SNP	LEAD_BP	MinBP	MaxBP	A1	A2	FDR	Z_in_BIP	Z_in_TC	nearestGene	Distance	Function	CADD	RDB	minChrState	PVAL_in_BIP	OR_in_BIP	SE_in_BIP	PVAL_in_TC	BETA_in_TC	SE_in_TC
1	1	rs6675366	198517308	198431043	198538502	T	C	0.00486376341444	-4.95874506065	2.55137112261	ATP6V1G3	7232	intergenic	0.598	6	5	7.095e-07	0.84798	0.0333	0.01073	0.0229	0.0091
2	2	rs74446114	28066122	27598097	28113911	T	C	0.000178311661002	-5.41184119261	4.04022476552	MRPL33:RBKS	00:00:00	intronic	14.77	5	5	6.238e-08	0.9101	0.0174	5.34e-05	0.0277	0.0064
3	2	rs6746896	97410949	97353725	97463529	A	G	0.00546352035949	5.79222500253	0.110137914029	LMAN2L	5147	intergenic	4.077	5	5	6.946e-09	1.08654	0.0143	0.9123	0.0026	0.0053
4	2	rs1979385	194626953	194336245	194676200	T	G	0.00976594556013	-5.24497915186	1.46142078522	GLULP6	367124	intergenic	1.707	NA	9	1.563e-07	0.93025	0.0138	0.1439	0.0069	0.0051
5	3	rs9834970	36856030	36834099	36964583	T	C	4.10668879535e-06	-7.51873206931	0.904934666947	TRANK1	12280	intergenic	11.17	4	5	5.531e-14	0.90393	0.0134	0.3655	0.0062	0.0051
6	3	rs2710323	52815905	52217088	52847601	T	C	0.000235397839971	5.73332615351	2.37899311948	ITIH1	0	intronic	7.404	NA	1	9.848e-09	1.08015	0.0134	0.01736	0.0093	0.0035
7	5	rs6871860	80848911	80728732	80922749	T	C	0.00816020443124	5.29167671452	1.47207731716	SSBP2	0	intronic	4.823	3a	2	1.212e-07	1.07864	0.0143	0.141	0.0102	0.0054
8	5	rs329319	133906609	133906609	133906609	A	G	0.00811544630322	5.65715808409	0.27905840963	JADE2	0	intronic	0.621	1f	3	1.539e-08	1.08199	0.0139	0.7802	0.0002	0.0055
9	6	rs12202969	98576223	98547979	98591622	A	G	0.00948358989304	5.32348116173	1.26659539469	RP11-436D23.1	0	ncRNA_intronic	1.218	6	5	1.018e-07	1.07347	0.0133	0.2053	0.0057	0.0051
10	6	rs960145	166996991	166994157	167005335	A	C	0.00414843324846	5.46481110351	1.49085335525	RPS6KA2	0	intronic	0.163	NA	4	4.634e-08	1.07638	0.0135	0.136	0.0085	0.0052
11	7	rs17150022	24771777	24619811	24833601	T	C	8.68448392229e-05	-5.55959589162	3.1582855943	DFNA5	0	intronic	2.58	6	4	2.704e-08	0.89297	0.0204	0.001587	0.0267	0.008
12	11	rs174592	61618608	61542006	61624181	A	G	0.000112712614858	-5.50632588224	8.09898415737	FADS2	0	intronic	3.01	NA	2	3.664e-08	0.92552	0.0141	5.542e-16	0.0422	0.005
13	11	rs11237821	79106804	79083249	79153080	T	C	0.00522896459422	5.70360460038	0.566726520107	TENM4	0	intronic	5.184	7	5	1.173e-08	1.12693	0.021	0.5709	0.0024	0.0082
14	12	rs10744560	2387099	2297353	2408194	T	C	0.000592293739146	5.93614598451	1.41149061822	CACNA1C:CACNA1C-IT3	00:00:00	ncRNA_intronic	3.222	7	5	2.918e-09	1.08676	0.014	0.1581	0.0089	0.0053
15	15	rs12912251	38986368	38982646	38999394	T	G	0.00067054309354	-5.32959873048	2.7575292642	C15orf53	2430	intergenic	3.026	1d	5	9.843e-08	0.92533	0.0146	0.005824	0.015	0.0057
16	15	rs17599989	85285536	84703470	85392298	T	C	0.00458593926228	5.32686931545	1.77565377955	ZNF592	6329	intergenic	12.12	6	5	9.992e-08	1.08242	0.0149	0.07579	0.0103	0.0057
17	17	rs2302776	38178149	38138624	38215495	A	G	0.00223022732252	4.90755244527	3.04022687158	MED24	0	intronic	6.59	4	2	9.222e-07	1.07037	0.0139	0.002364	0.0162	0.0054
18	17	rs884303	53367300	53366515	53405927	A	G	0.000914795264224	-5.82033441773	1.47840278658	HLF	0	intronic	1.113	NA	4	5.873e-09	0.92293	0.0138	0.1393	0.0084	0.0053
19	19	rs2738039	10793749	10744807	10835405	A	G	0.000767158693424	-5.09808872928	4.81136896191	ILF3	0	intronic	3.686	4	4	3.431e-07	0.92904	0.0144	1.499e-06	0.0206	0.0038
20	19	rs7257875	19372150	19350103	19704915	T	C	0.000405373493104	5.93716091781	1.6234183718	HAPLN4	0	ncRNA_intronic	2.561	4	1	2.9e-09	1.11193	0.0179	0.1045	0.0112	0.0068
21	20	rs7271289	33397303	33140999	33525407	T	C	0.0074548725824	-4.63840986071	2.9625522727	NCOA6	0	UTR5	13.15	7	4	3.511e-06	0.91888	0.0182	0.003051	0.0151	0.0049
22	22	rs7287625	41208017	41080566	41401150	T	C	0.00440069623339	5.55901588992	1.19062712036	SLC25A17	0	intronic	0.365	5	4	2.713e-08	1.07767	0.0134	0.2338	0.0065	0.0051

## Sheet: Table S5
Table S5. Distinct genomic loci associated with bipolar disorder (BIP) at condFDR<0.01 given association with low-density lipoprotein (LDL)
The most strongly associated lead SNPs in independent genomic loci are shown after merging regions < 250 KB apart into a single locus. Function = functional variant classification based on position in or outside of a gene; CADD = Combined Annotation-Dependent depletion score, which predict how deleterious the SNP effect is on protein structure/function (higher scores indicate more deleterious); R…
locusnum	CHR	LEAD_SNP	LEAD_BP	MinBP	MaxBP	A1	A2	FDR	Z_in_BIP	Z_in_LDL	nearestGene	Distance	Function	CADD	RDB	minChrState	PVAL_in_BIP	OR_in_BIP	SE_in_BIP	PVAL_in_LDL	BETA_in_LDL	SE_in_LDL
1	1	rs12751064	78006124	77989923	78463868	T	C	0.00829580341547	-4.9378217485	2.29961573225	AK5	0	intronic	3.841	4	2	7.9e-07	0.92904	0.0149	0.02147	0.0132	0.0065
2	2	rs1260326	27730940	27598097	28113911	T	C	0.00393482878079	4.65903188164	5.2514579321	GCKR	0	exonic	13.22	5	5	3.177e-06	1.06545	0.0136	1.509e-07	0.0206	0.0037
3	2	rs6746896	97410949	97353725	97463529	A	G	0.00597191703122	5.79222500253	0.0362287021508	LMAN2L	5147	intergenic	4.077	5	5	6.946e-09	1.08654	0.0143	0.9711	0.002	0.0054
4	3	rs9834970	36856030	36834099	36964583	T	C	5.59119812779e-06	-7.51873206931	0.666173827174	TRANK1	12280	intergenic	11.17	4	5	5.531e-14	0.90393	0.0134	0.5053	0.0043	0.0053
5	3	rs2710323	52815905	52217088	53160360	T	C	0.000243406350008	5.73332615351	2.34986938176	ITIH1	0	intronic	7.404	NA	1	9.848e-09	1.08015	0.0134	0.01878	0.0094	0.0037
6	5	rs329319	133906609	133906609	133906609	A	G	0.0060807035998	5.65715808409	0.616749448383	JADE2	0	intronic	0.621	1f	3	1.539e-08	1.08199	0.0139	0.5374	0.0048	0.0056
7	6	rs2857514	50811283	50762920	50936376	T	C	0.00864651291365	5.44324026776	1.003126148	TFAP2B	0	UTR3	16.12	5	1	5.232e-08	1.12401	0.0215	0.3158	0.0058	0.0058
8	6	rs12202969	98576223	98547979	98591622	A	G	0.00437740989028	5.32348116173	1.82256038626	RP11-436D23.1	0	ncRNA_intronic	1.218	6	5	1.018e-07	1.07347	0.0133	0.06837	0.0092	0.0052
9	6	rs960145	166996991	166994157	167005335	A	C	0.00610999558932	5.46481110351	1.22413845895	RPS6KA2	0	intronic	0.163	NA	4	4.634e-08	1.07638	0.0135	0.2209	0.0075	0.0053
10	7	rs17150022	24771777	24619811	24833601	T	C	0.00012435070979	-5.55959589162	2.97656214192	DFNA5	0	intronic	2.58	6	4	2.704e-08	0.89297	0.0204	0.002915	0.0246	0.0082
11	8	rs11136343	145058986	144992862	145086428	A	G	0.00903465514218	-4.43120027842	5.9774194188	PARP10	0	exonic	0.078	NA	3	9.371e-06	0.93866	0.0143	2.267e-09	0.0372	0.006
12	11	rs174592	61618608	61542006	61624181	A	G	9.64074135939e-05	-5.50632588224	8.89343185999	FADS2	0	intronic	3.01	NA	2	3.664e-08	0.92552	0.0141	5.925e-19	0.049	0.0052
13	11	rs12275195	79105799	79083249	79153080	A	C	0.00354311130267	-5.70287987766	0.929944154246	TENM4	0	intronic	3.352	5	5	1.178e-08	0.88745	0.0209	0.3524	0.0047	0.0084
14	12	rs10744560	2387099	2297353	2408194	T	C	0.000113768279972	5.93614598451	2.23495961768	CACNA1C:CACNA1C-IT3	00:00:00	ncRNA_intronic	3.222	7	5	2.918e-09	1.08676	0.014	0.02542	0.0129	0.0054
15	15	rs12912251	38986368	38982646	38999394	T	G	0.00145196068779	-5.32959873048	2.3912743788	C15orf53	2430	intergenic	3.026	1d	5	9.843e-08	0.92533	0.0146	0.01679	0.0122	0.0058
16	15	rs17599989	85285536	84703470	85392298	T	C	0.00532007150573	5.32686931545	1.69066919982	ZNF592	6329	intergenic	12.12	6	5	9.992e-08	1.08242	0.0149	0.0909	0.0107	0.0058
17	17	rs12309	38175462	38122708	38219005	T	C	0.00592187259629	-4.55006243602	4.13484130557	MED24	0	UTR3	1.122	NA	2	5.363e-06	0.93838	0.014	3.552e-05	0.0207	0.005
18	17	rs884303	53367300	53366515	53405927	A	G	0.00160471915313	-5.82033441773	1.13398700268	HLF	0	intronic	1.113	NA	4	5.873e-09	0.92293	0.0138	0.2568	0.0063	0.0054
19	19	rs10948	10754905	10744807	10835405	T	G	0.000535152868487	5.13995792228	3.44149928515	SLC44A2	0	UTR3	13.38	2b	2	2.748e-07	1.07691	0.0144	0.0005785	0.0235	0.0055
20	19	rs10407933	19364319	19350103	19657198	A	G	0.000455851635378	-6.09258761705	1.09526627024	NCAN	1276	intergenic	1.542	6	5	1.111e-09	0.89664	0.0179	0.2734	0.0072	0.0072
21	22	rs138312	41202136	41080566	41401150	T	C	0.00389204963193	5.518914548	1.40138157167	SLC25A17	0	intronic	0.276	7	4	3.411e-08	1.07691	0.0134	0.1611	0.0065	0.0052

## Sheet: Table S6
Table S6. Distinct genomic loci associated with bipolar disorder (BIP) at condFDR<0.01 given association with high-density lipoprotein (HDL)
The most strongly associated lead SNPs in independent genomic loci are shown after merging regions < 250 KB apart into a single locus. Function = functional variant classification based on position in or outside of a gene; CADD = Combined Annotation-Dependent depletion score, which predict how deleterious the SNP effect is on protein structure/function (higher scores indicate more deleterious); R…
locusnum	CHR	LEAD_SNP	LEAD_BP	MinBP	MaxBP	A1	A2	FDR	Z_in_BIP	Z_in_HDL	nearestGene	Distance	Function	CADD	RDB	minChrState	PVAL_in_BIP	OR_in_BIP	SE_in_BIP	PVAL_in_HDL	BETA_in_HDL	SE_in_HDL
1	1	rs6675366	198517308	198431043	198538502	T	C	0.00126135374375	-4.95874506065	3.3983646395	ATP6V1G3	7232	intergenic	0.598	6	5	7.095e-07	0.84798	0.0333	0.0006779	0.0303	0.0089
2	2	rs1260326	27730940	27598097	28113911	T	C	0.00429577077578	4.65903188164	3.13186453607	GCKR	0	exonic	13.22	5	5	3.177e-06	1.06545	0.0136	0.001737	0.0113	0.0035
3	2	rs6746896	97410949	97353725	97463529	A	G	0.00479133365731	5.79222500253	0.24998364057	LMAN2L	5147	intergenic	4.077	5	5	6.946e-09	1.08654	0.0143	0.8026	0.0012	0.005
4	2	rs17183814	166152389	166152389	166337818	A	G	0.00992753411494	-5.2537909447	1.46032781895	SCN2A	0	exonic	19.83	7	1	1.49e-07	0.86858	0.0268	0.1442	0.0075	0.01
5	3	rs9834970	36856030	36834099	36964583	T	C	5.14088860864e-06	-7.51873206931	0.734736477807	TRANK1	12280	intergenic	11.17	4	5	5.531e-14	0.90393	0.0134	0.4625	0.0038	0.0048
6	3	rs2071044	52847601	52217088	52896032	T	C	0.000733598566067	-5.74675945297	1.78686073556	ITIH4	0	intronic	5.18	NA	4	9.097e-09	0.92524	0.0135	0.07396	0.0119	0.0049
7	3	rs3804640	107793709	107754562	107860806	A	G	0.00798006108424	5.34057937472	1.37898298517	CD47	0	intronic	8.809	7	4	9.265e-08	1.07455	0.0135	0.1679	0.0112	0.0048
8	5	rs329319	133906609	133906609	133906609	A	G	0.00707558268557	5.65715808409	0.411780930205	JADE2	0	intronic	0.621	1f	3	1.539e-08	1.08199	0.0139	0.6805	0.004	0.0052
9	6	rs13194781	27815639	26822009	28814446	A	G	0.00945719137717	4.4307176452	3.73235220951	HIST1H2BN	0	intronic	7.571	4	4	9.392e-06	1.10949	0.0234	0.0001897	0.0214	0.0061
10	6	rs12202969	98576223	98547979	98591622	A	G	0.00741934690214	5.32348116173	1.48554315691	RP11-436D23.1	0	ncRNA_intronic	1.218	6	5	1.018e-07	1.07347	0.0133	0.1374	0.0087	0.0048
11	7	rs17150022	24771777	24619811	24833601	T	C	0.00566203074646	-5.55959589162	0.982202695333	DFNA5	0	intronic	2.58	6	4	2.704e-08	0.89297	0.0204	0.326	0.0113	0.0075
12	10	rs7915021	17480503	17462230	17495166	T	C	0.001226519579	-4.96531400791	3.17740375957	ST8SIA6	0	intronic	9.589	5	1	6.859e-07	0.90556	0.02	0.001486	0.023	0.0072
13	11	rs174592	61618608	61542006	61624181	A	G	0.000104621738349	-5.50632588224	5.31785099368	FADS2	0	intronic	3.01	NA	2	3.664e-08	0.92552	0.0141	1.05e-07	0.0284	0.0049
14	11	rs11237821	79106804	79083249	79153080	T	C	0.00417038654934	5.70360460038	0.759756749565	TENM4	0	intronic	5.184	7	5	1.173e-08	1.12693	0.021	0.4474	0.0003	0.0077
15	12	rs10744560	2387099	2297353	2420526	T	C	0.00266063570694	5.93614598451	0.21354742793	CACNA1C:CACNA1C-IT3	00:00:00	ncRNA_intronic	3.222	7	5	2.918e-09	1.08676	0.014	0.8309	0.0015	0.005
16	15	rs11638630	85110509	84673030	85258203	T	C	0.00299188073395	-5.33323184242	2.04272165393	UBE2Q2P1	0	ncRNA_intronic	6.307	6	5	9.648e-08	0.92284	0.0151	0.04108	0.0112	0.0056
17	17	rs4794820	38089344	37922259	38215495	A	G	0.00137674179329	-4.93861344871	4.75474200107	ORMDL3	5489	ncRNA_intronic	2.771	6	5	7.868e-07	0.93407	0.0138	1.987e-06	0.023	0.005
18	17	rs884303	53367300	53366515	53405927	A	G	0.00223487041581	-5.82033441773	0.864524185811	HLF	0	intronic	1.113	NA	4	5.873e-09	0.92293	0.0138	0.3873	0.0085	0.005
19	17	rs12945884	64300281	64280503	64326292	T	C	0.00918547531403	4.43956711939	3.49150915787	PRKCA	0	intronic	7.11	4	1	9.014e-06	1.06109	0.0134	0.0004803	0.0182	0.0048
20	19	rs4239639	19435876	19350103	19800337	A	G	0.000291961333731	-6.0657980873	1.42797171491	MAU2	0	intronic	1.774	6	4	1.313e-09	0.89906	0.0175	0.1533	0.0089	0.0066
21	20	rs6060030	33340313	32924967	33525407	T	C	0.00736138255566	4.69173339227	2.84208172984	NCOA6	0	intronic	4.49	6	4	2.709e-06	1.08904	0.0182	0.004482	0.0175	0.0065
22	22	rs7287625	41208017	41080566	41401150	T	C	0.00854829386774	5.55901588992	0.593270706172	SLC25A17	0	intronic	0.365	5	4	2.713e-08	1.07767	0.0134	0.553	0.0043	0.0048

## Sheet: Table S7
Table S7. Distinct genomic loci associated with bipolar disorder (BIP) at condFDR<0.01 given association with type 2 diabetes (T2D)
The most strongly associated lead SNPs in independent genomic loci are shown after merging regions < 250 KB apart into a single locus. Function = functional variant classification based on position in or outside of a gene; CADD = Combined Annotation-Dependent depletion score, which predict how deleterious the SNP effect is on protein structure/function (higher scores indicate more deleterious); R…
locusnum	CHR	LEAD_SNP	LEAD_BP	MinBP	MaxBP	A1	A2	FDR	Z_in_BIP	Z_in_T2D	nearestGene	Distance	Function	CADD	RDB	minChrState	PVAL_in_BIP	OR_in_BIP	SE_in_BIP	PVAL_in_T2D	BETA_in_T2D	SE_in_T2D
1	1	rs1278516	50900021	50885622	51532590	A	G	0.000836937643552	-5.00597489946	-3.13818076805	FAF1	5128	intergenic	3.301	5	5	5.558e-07	0.89315	0.0226	0.0017	-0.065	0.021
2	2	rs4665972	27598097	27598097	27752871	T	C	0.00977791384018	4.94799976371	-2.10835839917	SNX17	0	intronic	2.382	7	4	7.498e-07	1.0709	0.0138	0.035	-0.027	0.013
3	2	rs6746896	97410949	97353725	97463529	A	G	0.00373274664582	5.79222500253	-0.253347103136	LMAN2L	5147	intergenic	4.077	5	5	6.946e-09	1.08654	0.0143	0.8	-0.0032	0.013
4	2	rs1979385	194626953	194336245	194676200	T	G	0.00826487408822	-5.24497915186	-1.51410188762	GLULP6	367124	intergenic	1.707	NA	9	1.563e-07	0.93025	0.0138	0.13	-0.019	0.012
5	3	rs735931	10525096	10521964	10525468	A	G	0.00360079282159	4.84005989924	2.82015805932	ATP2B2	0	intronic	6.043	NA	5	1.298e-06	1.06919	0.0138	0.0048	0.036	0.013
6	3	rs9834970	36856030	36834099	36964583	T	C	8.16003542591e-07	-7.51873206931	2.30798447495	TRANK1	12280	intergenic	11.17	4	5	5.531e-14	0.90393	0.0134	0.021	0.029	0.012
7	3	rs2710323	52815905	52217088	53101580	T	C	8.03926655067e-05	5.73332615351	2.69211715301	ITIH1	0	intronic	7.404	NA	1	9.848e-09	1.08015	0.0134	0.0071	0.032	0.012
8	3	rs326359	107820619	107754562	107860806	A	G	0.00309849743769	5.23187413051	2.13208329081	CD47	10746	intergenic	0.077	NA	2	1.678e-07	1.07358	0.0136	0.033	0.026	0.012
9	3	rs7613933	167304189	167304189	167466514	A	G	0.00546641012061	-4.86683434979	2.57582930355	WDR49	0	intronic	0.578	6	5	1.134e-06	0.93557	0.0137	0.01	0.032	0.013
10	5	rs329319	133906609	133906609	133906609	A	G	0.0015464368802	5.65715808409	1.47579102818	JADE2	0	intronic	0.621	1f	3	1.539e-08	1.08199	0.0139	0.14	0.019	0.013
11	6	rs12202969	98576223	98547979	98591622	A	G	0.00272966626586	5.32348116173	-1.99539331017	RP11-436D23.1	0	ncRNA_intronic	1.218	6	5	1.018e-07	1.07347	0.0133	0.046	-0.024	0.012
12	6	rs9366029	166995445	166994157	167005335	A	G	0.000138544366539	-5.40219589649	3.12138914936	RPS6KA2	0	intronic	2.153	5	5	6.583e-08	0.92914	0.0136	0.0018	0.039	0.012
13	7	rs12538191	44980824	44980824	44985971	A	G	0.00272762513522	-5.25740792582	2.14441062091	MYO1G	21436	intergenic	0.887	7	7	1.461e-07	0.90865	0.0182	0.032	0.034	0.016
14	9	rs12554512	23352293	23345347	23370987	T	C	0.00106227403328	-4.84283434352	-3.45514350399	SUMO2P2	279810	intergenic	0.701	7	14	1.28e-06	0.93576	0.0137	0.00055	-0.043	0.012
15	10	rs697240	80940804	80939219	80958588	T	C	0.00417634208867	-4.52157915153	5.81399290688	ZMIZ1	0	intronic	2.296	4	4	6.138e-06	0.93857	0.014	6.1e-09	0.073	0.013
16	11	rs174592	61618608	61542006	61624181	A	G	4.47437414055e-05	-5.50632588224	4.25398433374	FADS2	0	intronic	3.01	NA	2	3.664e-08	0.92552	0.0141	2.1e-05	0.055	0.013
17	11	rs10896090	65945186	65785739	66060538	A	G	0.000309995092583	5.19177378174	-3.19465105376	PACS1	0	intronic	0.791	7	5	2.083e-07	1.09385	0.0173	0.0014	-0.049	0.015
18	11	rs11237821	79106804	79083249	79153080	T	C	0.00544653415008	5.70360460038	-0.292374896227	TENM4	0	intronic	5.184	7	5	1.173e-08	1.12693	0.021	0.77	-0.0056	0.019
19	12	rs10744560	2387099	2297353	2408194	T	C	0.000264652004636	5.93614598451	1.66959257729	CACNA1C:CACNA1C-IT3	00:00:00	ncRNA_intronic	3.222	7	5	2.918e-09	1.08676	0.014	0.095	0.022	0.013
20	12	rs6580698	49478658	49387955	49479968	T	C	0.00438354209992	-5.04253695372	-2.34553097081	DHH	4545	intergenic	2.894	7	5	4.594e-07	0.93426	0.0135	0.019	-0.029	0.013
21	15	rs10518849	36392663	36352807	36425765	T	C	0.009525572881	4.33328610645	3.29335326874	MIR4510	173538	ncRNA_intronic	3.537	7	9	1.469e-05	1.05971	0.0134	0.00099	0.04	0.012
22	15	rs12898460	38986813	38982646	38999394	T	C	0.00815310868131	-5.40854168359	1.05812161768	C15orf53	1985	intergenic	5.869	1f	5	6.354e-08	0.92404	0.0146	0.29	0.014	0.013
23	15	rs10459650	77910620	77876031	77912717	A	G	0.00796803851958	-4.35892984432	3.38957914113	LINGO1	0	intronic	3.046	5	5	1.307e-05	0.94026	0.0141	0.0007	0.043	0.013
24	15	rs71395455	85153804	84703470	85383640	A	G	0.00737900623268	5.61780373636	-0.371856089385	ZSCAN2	0	intronic	0.132	7	4	1.934e-08	1.08556	0.0146	0.71	-0.0049	0.013
25	16	rs11647445	9926966	9875513	9976970	T	G	0.00218279880998	-5.29092390087	2.18348652801	GRIN2A	0	intronic	3.948	7	4	1.217e-07	0.92784	0.0142	0.029	0.029	0.013
26	17	rs884301	53367464	53359844	53416460	T	C	0.000225942993186	5.8223957065	-2.05374891063	HLF	0	intronic	0.678	NA	4	5.801e-09	1.08361	0.0138	0.04	-0.026	0.013
27	19	rs10405617	10752968	10744807	10835405	A	G	0.00858757690708	-5.11514502107	1.81191067295	SLC44A2	0	intronic	0.678	5	3	3.135e-07	0.92895	0.0144	0.07	0.024	0.013
28	19	rs111444407	19358207	19350103	19744079	T	C	7.96241316819e-05	6.33302537974	-1.03643338949	NCAN	0	intronic	1.407	7	4	2.404e-10	1.12367	0.0184	0.3	-0.018	0.017
29	20	rs11167248	33538721	33538721	33744134	T	G	0.00970835399594	4.83491879321	2.34553097081	GSS	0	intronic	0.234	5	4	1.332e-06	1.0835	0.0166	0.019	0.035	0.015
30	20	rs1850	49620271	49601146	49633152	T	C	0.000158845473288	-5.2537909447	-3.59053493037	KCNG1	0	ncRNA_intronic	11.22	5	2	1.49e-07	0.92747	0.0143	0.00033	-0.047	0.013
31	22	rs5756323	22334795	22097006	22334795	T	C	0.00365779072277	-5.01789762623	2.48376929325	TOP3B	0	intronic	7.051	4	4	5.224e-07	0.93333	0.0138	0.013	0.031	0.013
32	22	rs138321	41209304	41080566	41401150	A	G	0.00248546436231	5.85774299597	-0.358458793251	SLC25A17	0	intronic	7.211	6	4	4.692e-09	1.08253	0.0135	0.72	-0.0043	0.012

## Sheet: Table S8
Table S8. Distinct genomic loci associated with bipolar disorder (BIP) at condFDR<0.01 given association with coronary artery disease (CAD)
The most strongly associated lead SNPs in independent genomic loci are shown after merging regions < 250 KB apart into a single locus. Function = functional variant classification based on position in or outside of a gene; CADD = Combined Annotation-Dependent depletion score, which predict how deleterious the SNP effect is on protein structure/function (higher scores indicate more deleterious); R…
locusnum	CHR	LEAD_SNP	LEAD_BP	MinBP	MaxBP	A1	A2	FDR	Z_in_BIP	Z_in_CAD	nearestGene	Distance	Function	CADD	RDB	minChrState	PVAL_in_BIP	OR_in_BIP	SE_in_BIP	PVAL_in_CAD	LOGODDS_in_CAD	SE_in_CAD
1	1	rs12076604	50906366	50885622	51532590	T	C	0.00110589198355737	4.93889	3.07204	FAF1	0	UTR3	10.23	6	4	7.857e-07	1.11762	0.0225	0.002126	0.04306	0.01401
2	1	rs12751064	78006124	77989923	78463868	T	C	0.00350698925262672	-4.93782	2.62429	AK5	0	intronic	3.841	4	2	7.9e-07	0.92904	0.0149	0.008683	0.02465	0.00939
3	1	rs4845399	154866093	154834092	154980351	T	C	0.00564378862814586	4.5972	2.99317	KCNN3	23336	intergenic	4.106	6	5	4.282e-06	1.06631	0.014	0.002761	0.02575	0.0086
4	2	rs60960031	21530659	21518442	21534298	A	G	0.00785028836288917	-4.44606	-3.78292	TDRD15	164514	ncRNA_intronic	0.913	3a	5	8.746e-06	0.94101	0.0137	0.000155	0.0312	0.00824
5	2	rs74446114	28066122	27867573	28113911	T	C	0.00853960191810088	-5.41184	-1.06737	MRPL33:RBKS	00:00:00	intronic	14.77	5	5	6.238e-08	0.9101	0.0174	0.285807	0.0113	0.01059
6	2	rs4619651	97416153	97353725	97463529	A	G	0.00170842766837754	-5.81762	0.932725	LMAN2L	10351	intergenic	0.834	7	5	5.969e-09	0.91934	0.0144	0.350962	0.00844	0.00905
7	3	rs9834970	36856030	36834099	36964583	T	C	1.44927904956691e-05	-7.51873	-0.600246	TRANK1	12280	intergenic	11.17	4	5	5.531e-14	0.90393	0.0134	0.548342	0.00487	0.00812
8	3	rs2240917	52851137	52277445	53101580	T	C	0.00060847298977435	5.54173	-2.22218	ITIH4	0	intronic	7.015	NA	4	2.995e-08	1.07939	0.0138	0.026271	0.01852	0.00833
9	3	rs6767302	141582961	141579311	141625999	A	G	0.000729876781030924	5.18823	-2.81262	HMGN2P25	887	downstream	0.608	7	1	2.123e-07	1.07283	0.0135	0.004914	0.02307	0.0082
10	5	rs28565152	7542911	7493177	7587233	A	G	0.00745878616518203	5.07722	-2.01911	ADCY2	0	intronic	0.429	7	5	3.83e-07	1.08361	0.0158	0.043476	0.02053	0.01017
11	5	rs55698168	94980237	94980237	94980237	T	G	0.00669515854135956	4.72993	2.69391	RFESD	2220	intergenic	0.756	2b	5	2.246e-06	1.20298	0.0391	0.007062	0.06575	0.0244
12	5	rs329319	133906609	133906609	133906609	A	G	0.00307266326213686	5.65716	1.05833	JADE2	0	intronic	0.621	1f	3	1.539e-08	1.08199	0.0139	0.289906	0.00917	0.00867
13	6	rs55648125	50816718	50762920	50936376	A	G	0.00770901780382047	-5.45411	1.01769	TFAP2B	1391	intergenic	0.449	4	5	4.922e-08	0.8895	0.0215	0.308826	0.01419	0.01395
14	7	rs17150022	24771777	24619811	24833601	T	C	0.00861219258373688	-5.5596	0.541484	DFNA5	0	intronic	2.58	6	4	2.704e-08	0.89297	0.0204	0.588174	0.00714	0.01319
15	7	rs118089279	105029522	104609849	105049452	T	C	0.00421676137566345	-4.92832	-2.56287	SRPK2	0	intronic	10.97	4	1	8.294e-07	0.9062	0.02	0.010381	0.02903	0.01132
16	7	rs73205263	110169164	110164447	110237982	A	C	0.00874145468152918	-5.39243	-1.10934	AC003088.1	0	ncRNA_intronic	1.018	7	5	6.951e-08	0.88807	0.022	0.267284	0.0138	0.01244
17	7	rs6952555	117535278	117494829	117594838	T	C	0.00900879415547337	4.52763	-2.89921	CTTNBP2	21084	intergenic	2.8	7	5	5.965e-06	1.0678	0.0145	0.003741	0.0254	0.00876
18	10	rs12764899	104635103	104229588	104946669	A	G	0.00547774547086137	-4.53975	-3.51066	C10orf32-ASMT:AS3MT	00:00:00	intronic	1.133	7	4	5.632e-06	0.93007	0.016	0.000447	0.03363	0.00958
19	11	rs174592	61618608	61542006	61624181	A	G	6.2905658392737e-05	-5.50633	3.25199	FADS2	0	intronic	3.01	NA	2	3.664e-08	0.92552	0.0141	0.001146	0.02874	0.00883
20	11	rs11237821	79106804	79083249	79153080	T	C	0.00580459052253933	5.7036	0.328087	TENM4	0	intronic	5.184	7	5	1.173e-08	1.12693	0.021	0.742846	0.00449	0.0137
21	12	rs1006737	2345295	2297353	2408194	A	G	0.000940409353644953	5.76553	1.47113	CACNA1C	0	intronic	3.517	5	5	8.14e-09	1.08415	0.014	0.141255	0.01347	0.00916
22	14	rs72673100	21673369	21658173	21673369	A	C	0.00386636509227922	-4.77817	-2.85007	LINC00641	0	ncRNA_exonic	0.903	4	4	1.769e-06	0.93118	0.0149	0.004371	0.02607	0.00914
23	14	rs35955717	33395060	33391029	33395060	T	C	0.00830428942551258	4.76463	-2.53752	NPAS3	9078	intergenic	4.482	5	14	1.892e-06	1.09911	0.0198	0.011164	0.02883	0.01136
24	15	rs12898460	38986813	38982646	38999394	T	C	0.00595392989898251	-5.40854	-1.34861	C15orf53	1985	intergenic	5.869	1f	5	6.354e-08	0.92404	0.0146	0.177462	0.01234	0.00915
25	15	rs71395455	85153804	84703470	85383640	A	G	0.00490899679767472	5.6178	0.833397	ZSCAN2	0	intronic	0.132	7	4	1.934e-08	1.08556	0.0146	0.404621	0.0076	0.00912
26	17	rs2302776	38178149	38138624	38215495	A	G	0.00178590602694862	4.90755	2.94592	MED24	0	intronic	6.59	4	2	9.222e-07	1.07037	0.0139	0.00322	0.02458	0.00834
27	17	rs7217858	42254527	42191893	42290015	T	G	0.00967947627596266	-4.60252	2.73893	ASB16:ASB16-AS1	00:00:00	exonic	3.497	5	4	4.174e-06	0.93529	0.0145	0.006164	0.03889	0.01419
28	17	rs9901084	49342051	49243804	49430764	T	C	0.00510002666321956	4.91642	-2.50021	UTP18	0	intronic	0.287	2b	4	8.814e-07	1.06887	0.0135	0.012412	0.02054	0.00821
29	17	rs884301	53367464	53366515	53405927	T	C	0.000590014050584075	5.8224	-1.56137	HLF	0	intronic	0.678	NA	4	5.801e-09	1.08361	0.0138	0.118436	0.01319	0.00845
30	17	rs7406066	64313153	64236318	64331156	A	G	0.00902235412002187	-4.51785	-2.91508	PRKCA	0	intronic	7.518	6	5	6.247e-06	0.94045	0.0136	0.003556	0.02391	0.0082
31	19	rs3843751	10748121	10718425	10867517	T	C	0.000243943671835197	5.24043	4.31035	SLC44A2	0	intronic	0.797	5	4	1.602e-07	1.07864	0.0144	1.63e-05	0.03779	0.00876
32	19	rs111444407	19358207	19350103	19744079	T	C	0.000110616211721727	6.33303	-0.856832	NCAN	0	intronic	1.407	7	4	2.404e-10	1.12367	0.0184	0.391538	0.00948	0.01106
33	20	rs11908097	14689146	14526692	14694976	T	C	0.00596478640842579	-4.97883	-2.32007	MACROD2	0	intronic	4.704	4	5	6.397e-07	0.92524	0.0156	0.020337	0.02301	0.00992
34	20	rs13041792	33545055	33538721	33757180	A	G	0.00565265069735415	4.84237	2.57881	GSS	1434	intergenic	2.24	4	5	1.283e-06	1.0835	0.0166	0.009914	0.02574	0.00998
35	22	rs34550586	22145634	22101995	22305713	A	G	0.0064249690993537	4.87231	2.47285	MAPK1	0	intronic	3.841	5	2	1.103e-06	1.0678	0.0135	0.013404	0.02016	0.00815
36	22	rs138321	41209304	41080566	41401150	A	G	0.00284440216252221	5.85774	-0.334956	SLC25A17	0	intronic	7.211	6	4	4.692e-09	1.08253	0.0135	0.737658	0.00278	0.0083

## Sheet: Table S9
Table S9. Distinct genomic loci associated with body mass index (BMI) at condFDR<0.01 given association with bipolar disorder (BIP)
The most strongly associated lead SNPs in independent genomic loci are shown after merging regions < 250 KB apart into a single locus. Function = functional variant classification based on position in or outside of a gene; CADD = Combined Annotation-Dependent depletion score, which predict how deleterious the SNP effect is on protein structure/function (higher scores indicate more deleterious); R…
locusnum	CHR	LEAD_SNP	LEAD_BP	MinBP	MaxBP	A1	A2	FDR	nearestGene	Distance	Function	CADD	RDB	minChrState	PVAL_BMI	BETA_BMI	SE_BMI	OR_BIP	PVAL_BIP	SE_BIP
1	1	rs12044597	1708801	1663452	1879087	A	G	1.85344373538e-06	NADK	0	intronic	6.786	5	1	1.7e-18	-0.0143	0.0016	0.98521	0.2619	0.0133
2	1	rs7535528	2444414	2427712	2754512	A	G	1.10404231242e-05	PANK4	0	exonic	22.6	5	4	1.4e-16	-0.0152	0.0018	0.98305	0.224	0.0141
3	1	rs6577584	6715390	6644723	6788985	T	G	0.000405570188597	DNAJC11	0	intronic	2.316	7	4	3.7e-13	-0.0131	0.0018	1.0017	0.9034	0.014
4	1	rs1891215	7727854	7722501	7739140	T	C	0.00134201443715	CAMTA1	0	intronic	1.25	4	2	1.3e-11	-0.0117	0.0017	1.01015	0.4542	0.0135
5	1	rs11121210	8708529	8457648	8892577	T	C	0.0073362846896	RERE	0	intronic	0.643	6	4	1.3e-09	-0.0108	0.0018	0.98827	0.3937	0.0139
6	1	rs10779751	11284336	11072117	11372913	A	G	0.000118557879827	MTOR	0	intronic	3.219	5	4	2.5e-14	0.0139	0.0018	0.99104	0.5492	0.015
7	1	rs761423	17301672	17276627	17328200	T	C	0.00112580050063	MFAP2	0	intronic	1.056	NA	1	5.5e-11	0.0113	0.0017	1.02798	0.042	0.0136
8	1	rs6692586	23299906	23251592	23552384	A	G	1.20615098718e-05	LACTBL1	8074	intergenic	3.261	5	5	1.1e-16	0.0192	0.0023	0.9856	0.4243	0.0182
9	1	rs4295917	32173360	32065385	32193647	A	G	0.000608091467557	COL16A1	3439	intergenic	0.684	2b	2	5e-12	0.0125	0.0018	0.97726	0.1028	0.0141
10	1	rs12027258	33314879	33225668	33382661	T	C	0.000291685562548	S100PBP	0	intronic	1.895	7	4	3e-12	0.0159	0.0023	1.04102	0.02197	0.0175
11	1	rs4653017	33776728	33762240	33915751	T	C	0.00203453377043	A3GALT2	0	ncRNA_intronic	3.592	1f	5	4.5e-11	0.0122	0.0018	1.01308	0.3655	0.0144
12	1	rs9426003	34602870	34570584	34602870	A	G	0.00516562394806	CSMD2	0	intronic	1.18	7	5	1.4e-09	-0.0116	0.0019	1.0246	0.1062	0.015
13	1	rs11583122	38053458	37958339	38102679	T	C	0.00329210845281	GNL2	0	intronic	14.07	5	4	7.4e-10	0.0182	0.003	1.04991	0.05241	0.0251
14	1	rs4660443	39591779	39551488	40088043	T	C	2.69102247685e-05	MACF1	0	intronic	0.626	6	4	6.8e-15	0.0164	0.0021	1.03666	0.02692	0.0163
15	1	rs1707322	46505147	46022442	46605728	A	G	0.000198182533967	PIK3R3	664	downstream	0.391	NA	4	4.9e-13	-0.0128	0.0018	1.0286	0.05417	0.0146
16	1	rs977747	47684677	47647977	47708112	T	G	1.44592490032e-07	TAL1	0	UTR3	2.94	NA	4	1.3e-24	0.0169	0.0017	0.98147	0.1711	0.0137
17	1	rs12128108	50293421	49266587	50637204	T	C	1.21366612431e-07	AGBL4	0	intronic	0.682	7	9	3.1e-22	0.019	0.002	1.02644	0.1051	0.0161
18	1	rs3766430	54730651	54672275	54741120	T	C	0.000743125040789	SSBP3	0	intronic	9.85	NA	4	3.9e-12	-0.0113	0.0016	0.98521	0.2798	0.0137
19	1	rs17424278	57846394	57818845	57881758	A	C	0.00826700413682	DAB1	0	intronic	2.647	5	5	1.9e-09	-0.017	0.0028	0.98059	0.3646	0.0217
20	1	rs2481665	62594677	62445706	62675892	T	C	2.03951222288e-07	INADL	0	intronic	4.116	4	4	7.2e-23	0.0161	0.0016	0.99154	0.5278	0.0135
21	1	rs11208660	65983626	65943471	66017718	T	C	0.00229646172936	LEPR	0	intronic	2.444	5	5	4.1e-11	0.0195	0.003	0.98955	0.657	0.0236
22	1	rs7519259	66434743	66334518	66547212	A	G	0.000189821258797	PDE4B	0	intronic	0.454	7	5	3.8e-13	0.0125	0.0017	1.02501	0.06382	0.0133
23	1	rs1620977	72729142	72512988	72838406	A	G	9.10853802861e-08	NEGR1	0	intronic	2.976	6	5	5.1e-25	0.0191	0.0018	1.03066	0.04991	0.0154
24	1	rs6604867	74992278	74977277	75014538	T	C	1.8985725631e-07	FPGT-TNNI3K:TNNI3K	00:00:00	intronic	3.705	NA	5	1.5e-28	0.018	0.0016	0.98896	0.4072	0.0134
25	1	rs17391694	78623626	77945635	78717850	T	C	1.206550097e-08	RNFT1P2	12538	intergenic	2.61	1f	5	7.5e-38	0.0317	0.0025	0.91347	8.586e-05	0.0231
26	1	rs6688826	80812329	80784642	80871734	T	C	0.00537815752433	HMGB1P18	62673	intergenic	2.712	5	9	9.2e-10	-0.0115	0.0019	0.98147	0.2073	0.0148
27	1	rs284227	82379446	82356110	82546855	T	C	5.82918818356e-05	LPHN2	0	intronic	3.295	NA	4	3.5e-15	-0.0147	0.0019	1.00441	0.7745	0.0154
28	1	rs6690764	92976590	92661882	93440937	A	G	0.00115765189182	EVI5	0	UTR3	1.234	7	4	6.3e-12	-0.0154	0.0022	1.00572	0.728	0.0165
29	1	rs1830868	96895906	96597055	97446238	A	G	5.08918553374e-08	UBE2WP1	11416	intergenic	2.958	NA	5	2e-22	0.0184	0.0019	1.0379	0.01189	0.0148
30	1	rs4523552	98328093	98298371	98559093	T	C	0.00214910784253	DPYD	0	intronic	2.665	5	5	4e-11	0.0137	0.0021	0.99005	0.5317	0.016
31	1	rs1730859	107617707	107537916	107627697	A	G	0.00141570032598	PRMT6	15790	intergenic	2.346	NA	14	1.1e-11	-0.0118	0.0017	1.00552	0.6959	0.0142
32	1	rs17531363	107977075	107932042	108007584	A	C	0.000559420477391	NTNG1	0	intronic	14.26	5	5	2e-12	0.0133	0.0019	1.01664	0.2581	0.0146
33	1	rs7550711	110082886	109824250	110216436	T	C	1.64934284793e-07	GPR61	0	ncRNA_intronic	6.519	5	1	3.2e-38	0.0649	0.005	1.0455	0.2544	0.039
34	1	rs12033257	112318484	112273026	112328245	A	G	5.33107283961e-05	KCND3	0	UTR3	0.058	5	4	2.4e-15	0.0146	0.0018	1.0003	0.9836	0.0144
35	1	rs2007231	115266306	115238982	115581350	T	C	0.00651898780686	CSDE1	0	intronic	5.588	5	4	5.2e-09	-0.0104	0.0018	1.0285	0.04485	0.014
36	1	rs7534091	118864616	118849762	118917956	A	G	0.00447124839756	RNA5SP56	57503	intergenic	16.26	5	5	1e-09	-0.0113	0.0019	0.97521	0.1004	0.0153
37	1	rs10923724	119546842	119471908	119656867	T	C	0.000453024275226	RP4-712E4.1	2826	intergenic	6.677	1f	5	6.4e-13	-0.0118	0.0016	1.00682	0.613	0.0135
38	1	rs6587552	151018861	151000183	151116279	A	G	4.70163731079e-06	BNIPL	0	intronic	0.283	6	4	1.6e-17	0.0173	0.002	0.98216	0.2545	0.0158
39	1	rs905938	154991389	154984363	155014426	T	C	1.65976755411e-05	DCST2	0	intronic	3.777	NA	2	1.2e-15	-0.0149	0.0019	1.03118	0.05167	0.0158
40	1	rs4414033	156406853	156403681	156496844	A	G	0.000417815504622	C1orf61	6359	intergenic	7.218	4	1	1.4e-12	0.0129	0.0018	0.98	0.1515	0.0141
41	1	rs16864515	171435542	171414578	171516863	A	C	0.00330867951239	PRRC2C	19108	intergenic	3.56	7	5	1.7e-10	0.0186	0.0029	1.02204	0.3464	0.0231
42	1	rs12564992	174478100	173580303	175001850	A	G	0.000155084032009	RABGAP1L	0	intronic	3.084	7	5	5.3e-14	-0.0196	0.0026	0.98511	0.4822	0.0213
43	1	rs11581304	177383443	177316726	177428790	T	C	0.00366004115642	BRINP2	131884	ncRNA_intronic	19.99	5	7	7.1e-10	-0.0182	0.003	0.96021	0.07824	0.023
44	1	rs4081366	177784137	177762940	177936599	T	C	1.29398185449e-07	RP11-63B19.1	104671	intergenic	2.062	7	5	6.6e-28	0.0191	0.0017	1.02204	0.1251	0.0142
45	1	rs10920678	190239907	190112653	190525297	A	G	2.28859963187e-07	BRINP3	0	ncRNA_intronic	3.842	7	5	1.5e-21	0.0155	0.0016	1.00321	0.8142	0.0135
46	1	rs10801376	195019104	194762148	195151915	T	C	0.00028442773743	RNU6-983P	561768	intergenic	0.931	7	9	2.7e-12	-0.0124	0.0018	0.96909	0.0228	0.0138
47	1	rs6676084	197094030	196997434	197262184	T	C	0.000212747087437	ASPM	0	exonic	15.98	7	4	4.9e-12	-0.0122	0.0018	1.04039	0.006162	0.0145
48	1	rs1032524	201790826	201760610	201919960	T	C	4.66704363161e-08	NAV1:IPO9-AS1	00:00:00	ncRNA_intronic	5.51	NA	4	2.3e-25	-0.0169	0.0016	1.03531	0.009662	0.0134
49	1	rs823074	205774839	205653056	205799987	T	C	0.000988954943547	SLC41A1	0	intronic	4.187	3a	2	1.6e-10	0.0112	0.0017	0.96522	0.008999	0.0136
50	1	rs17014375	209543560	209426850	209563592	T	G	0.00128813783734	RP11-372M18.1	41682	ncRNA_intronic	1.819	5	2	1.1e-11	-0.0172	0.0025	0.98649	0.4906	0.0197
51	1	rs6661316	210095527	210068117	210377137	T	C	0.00115523236537	SYT14	16010	intergenic	0.064	6	14	6.8e-11	0.0106	0.0016	0.9721	0.0355	0.0135
52	1	rs11118308	219633869	219622072	219668252	A	G	0.0055225846252	ZC3H11B	148989	intergenic	1.312	5	2	4.8e-10	0.0101	0.0016	0.99193	0.5453	0.0135
53	1	rs10915840	225668524	225630475	225848979	A	G	0.00580259478319	ENAH	6012	intergenic	0.5	4	5	1.3e-09	-0.0118	0.0019	0.97961	0.1724	0.0151
54	1	rs2491864	242986063	242972104	242991986	A	G	0.0024399277424	RSL24D1P4	49657	intergenic	3.055	7	9	7.3e-11	0.0137	0.0021	1.01491	0.3642	0.0163
55	1	rs4658403	243832560	243614681	244025317	T	C	1.13416639294e-05	AKT3	0	intronic	1.789	5	5	1.9e-15	-0.0185	0.0023	1.04739	0.01099	0.0182
56	2	rs1320367	524451	499000	658550	T	C	3.86917932704e-08	AC093326.2	21353	intergenic	3.032	4	5	3.8e-21	-0.0302	0.0032	0.93538	0.006175	0.0244
57	2	rs10929925	6155557	6143991	6248350	A	C	2.19275074404e-06	LINC01105	14149	intergenic	11.01	7	5	1.8e-18	-0.0143	0.0016	0.98936	0.4294	0.0135
58	2	rs7575363	25342914	24697898	25506107	A	G	1.21806594281e-08	EFR3B	0	intronic	1.38	6	5	9.5e-26	-0.0197	0.0019	0.94933	0.0004143	0.0147
59	2	rs3739081	26955621	26911509	27119655	A	G	2.295069989e-07	KCNK3	0	UTR3	3.141	5	5	8.7e-21	0.0151	0.0016	1.00884	0.5096	0.0134
60	2	rs1260326	27730940	27598097	27950837	T	C	0.000415623462888	GCKR	0	exonic	0.108	5	5	3.9e-10	-0.0105	0.0017	1.06545	3.177e-06	0.0136
61	2	rs4372836	28973883	28906644	29150981	T	C	3.21257203894e-05	PPP1CB	622	upstream	3.116	4	1	7.3e-16	0.0142	0.0018	1.0017	0.9082	0.0145
62	2	rs17327461	35512183	35354715	35609952	T	C	0.000100945935145	MIR548AD	184287	intergenic	0.86	7	9	1.5e-14	0.0125	0.0016	0.99392	0.6513	0.0134
63	2	rs4670626	37046657	37015703	37047165	T	C	0.00108053523511	VIT	4721	intergenic	3.178	4	5	4.9e-10	-0.0113	0.0018	1.04227	0.003475	0.0142
64	2	rs985060	40284930	40284930	40293044	A	G	0.00540044594862	SLC8A1-AS1	0	ncRNA_intronic	2.478	NA	5	4.5e-09	-0.0114	0.0019	1.03334	0.02877	0.015
65	2	rs2063177	41712849	41538744	41805606	A	G	0.00175097421125	HNRNPA1P57	328153	intergenic	0.924	NA	5	1.6e-11	0.012	0.0018	0.9982	0.8983	0.0139
66	2	rs13425435	44776597	44497544	44882800	A	C	0.000879116880184	CAMKMT	0	intronic	NA	4	2	2.7e-11	0.012	0.0018	1.0287	0.04488	0.0141
67	2	rs2346882	47015813	46777462	47025672	A	G	4.61870088112e-05	SOCS5	25544	intergenic	4.922	7	5	1.2e-14	-0.014	0.0018	1.02685	0.06354	0.0143
68	2	rs7561278	48954905	48953979	48954905	T	C	0.000148815911477	STON1-GTF2A1L:GTF2A1L:LHCGR	00:00:00	intronic	2.475	4	5	5.7e-14	0.0159	0.0021	0.98531	0.3718	0.0166
69	2	rs930295	50233352	50201110	50437078	A	C	7.51446437122e-07	NRXN1	0	intronic	1.158	7	5	1e-19	0.0211	0.0023	1.00471	0.7917	0.0179
70	2	rs6726029	50694114	50689260	50755067	T	C	0.000241131623493	NRXN1	0	intronic	NA	3a	5	1.6e-13	-0.013	0.0018	1.00985	0.4721	0.0136
71	2	rs3806572	55238677	55198385	55370767	A	G	7.1213515868e-05	RTN4	0	intronic	2.318	NA	1	1.6e-14	-0.0145	0.0019	1.02061	0.1716	0.0149
72	2	rs13432055	56603985	56602543	56608267	T	C	0.00299322287656	CCDC85A	0	ncRNA_intronic	1.836	5	5	8.9e-11	-0.0117	0.0018	0.99203	0.599	0.0152
73	2	rs1106090	58068741	57943567	58111922	A	G	0.000102753302285	VRK2	66044	intergenic	3.002	7	13	4.1e-14	-0.0127	0.0017	1.01939	0.162	0.0137
74	2	rs13428870	58956557	58507039	59039998	T	G	1.27655183854e-08	LINC01122	0	ncRNA_intronic	0.941	5	5	7.1e-23	-0.0186	0.0019	1.05222	0.0004623	0.0145
75	2	rs1011407	60665768	60607636	60723905	A	G	0.00346098367608	BCL11A	12533	intergenic	3.428	7	1	3.6e-10	0.0166	0.0027	0.97083	0.1522	0.0207
76	2	rs13417156	62848319	62808995	63624065	T	C	8.3858795669e-06	EHBP1	52666	ncRNA_intronic	4.318	7	5	2.6e-17	-0.0144	0.0017	0.9999	0.9958	0.0137
77	2	rs12477088	67841326	67782547	67953943	T	C	8.7820729512e-06	AC007422.1	40149	ncRNA_intronic	3.556	7	5	8.9e-17	0.0145	0.0017	1.01786	0.1949	0.0137
78	2	rs7607351	69562127	69524593	69726040	T	C	0.00137061176324	GFPT1	0	intronic	12.54	6	4	8.4e-12	0.0119	0.0017	0.9985	0.9092	0.0135
79	2	rs12622013	79501362	79476375	79506643	A	G	0.000714619673041	CTNNA2	0	intronic	3.967	7	5	8.7e-12	-0.0178	0.0026	0.96416	0.08824	0.0214
80	2	rs1371109	81816294	81640282	81958012	A	G	0.00164420702387	RNA5SP99	92842	intergenic	1.449	7	7	9e-11	0.0119	0.0018	0.97453	0.07479	0.0145
81	2	rs7557796	86766153	86583721	86859904	T	C	1.12340416654e-06	CHMP3:RNF103-CHMP3	00:00:00	intronic	2.576	NA	4	2.3e-19	0.016	0.0018	0.9986	0.9222	0.0141
82	2	rs11692435	98275354	97595403	98599499	A	G	0.00529486598921	ACTR1B	0	exonic	29.7	4	4	1.7e-07	0.017	0.0033	0.90865	0.0001404	0.0252
83	2	rs4556997	100814858	100734471	101013084	A	C	6.57235347064e-06	LINC01104	9857	intergenic	4.689	5	2	6.9e-17	0.0197	0.0024	0.96918	0.1093	0.0195
84	2	rs6707445	104420858	104056454	104479862	A	G	0.000132454360261	AHCYP3	590601	intergenic	5.258	7	5	2.1e-13	0.0128	0.0017	1.02747	0.04487	0.0135
85	2	rs10197031	105454590	105368421	105466651	T	C	2.29835563838e-06	LINC01158	0	ncRNA_intronic	3.46	6	1	1.9e-18	-0.0166	0.0019	1.01076	0.4714	0.0148
86	2	rs4851057	105939237	105915711	105994827	T	C	0.00230864336758	TGFBRAP1	0	intronic	1.913	6	2	3.2e-09	0.0154	0.0026	1.05961	0.003506	0.0198
87	2	rs731834	113957198	113953133	113994417	A	C	0.00820295094906	PSD4	0	intronic	2.017	1b	1	1.6e-09	0.0107	0.0018	0.99005	0.4538	0.0134
88	2	rs17551974	142293146	142222282	142374507	A	C	0.00418527508307	LRP1B	0	intronic	5.921	7	5	1.9e-10	-0.0141	0.0022	1.00632	0.7118	0.0172
89	2	rs2890652	142959931	142795130	143128997	T	C	0.000340565409232	LRP1B	70660	intergenic	0.248	7	9	2.5e-13	-0.017	0.0023	1.00341	0.851	0.0181
90	2	rs4662565	143519238	143443903	143556962	A	C	0.00666524873722	KYNU	115828	intergenic	3.286	7	5	7e-10	-0.0116	0.0019	0.99322	0.6537	0.0151
91	2	rs6710871	143960593	143942863	144053301	A	G	6.20080647662e-05	ARHGAP15	0	intronic	2.299	6	4	1e-13	0.0179	0.0024	1.04875	0.01304	0.0192
92	2	rs7560871	145616899	145417530	145629568	A	G	0.00291621776793	TEX41	0	ncRNA_intronic	0.607	6	5	9.6e-11	0.0218	0.0034	1.01776	0.487	0.0254
93	2	rs429343	147903382	147806204	147954319	A	G	4.73010869608e-06	RNU6-692P	262527	intergenic	1.491	7	14	6.8e-18	0.015	0.0017	1.0009	0.9461	0.0136
94	2	rs10198345	157109395	157014004	157109472	T	C	0.00959413741344	NR4A2	71548	intergenic	1.137	6	5	2.2e-09	-0.0109	0.0018	1.00914	0.5213	0.0142
95	2	rs12692596	161265910	161087411	161277857	T	C	0.0022866056654	RBMS1	0	intronic	10.53	5	2	4e-11	0.011	0.0017	0.99412	0.6702	0.0139
96	2	rs9636284	162680512	162278233	162794085	T	C	0.00256384379804	SLC4A10	0	intronic	10.31	5	5	9.5e-09	-0.0179	0.0031	0.92376	0.001461	0.0249
97	2	rs10192119	164581241	164505303	164598783	T	G	0.000128033341626	FIGN	0	intronic	5.711	6	5	3e-14	-0.0166	0.0022	1.01056	0.5593	0.0179
98	2	rs17437781	165424837	165370061	165437592	A	G	0.000693119915051	GRB14	0	exonic	15.49	7	1	7.6e-12	0.0118	0.0017	0.97765	0.0934	0.0134
99	2	rs3769948	166186923	166144850	166396313	A	G	0.00393906497338	SCN2A	0	intronic	1.843	5	5	2.9e-10	0.0125	0.002	0.98462	0.3138	0.0154
100	2	rs535533	166959505	166945843	167006678	T	C	0.00815561673918	AC010127.3:SCN1A	00:00:00	ncRNA_intronic	8.775	NA	5	3.4e-09	-0.0104	0.0018	1.01928	0.1644	0.0137
101	2	rs6433243	171605495	171570488	171661486	T	C	0.00895906549607	EIF2S2P4	2725	ncRNA_intronic	0.005	7	5	1.2e-08	0.0102	0.0018	1.02819	0.04686	0.014
102	2	rs6738445	172599615	172521827	172922663	T	C	0.000193027444365	DYNC1I2	0	intronic	1.226	6	4	1.9e-13	-0.0133	0.0018	1.02051	0.1686	0.0147
103	2	rs7573263	174980833	174930016	175096409	T	C	6.15326529179e-06	OLA1	0	intronic	0.729	7	4	1.6e-15	0.0142	0.0018	1.04123	0.002894	0.0135
104	2	rs6741676	181618654	181320278	181626750	A	G	2.01454561016e-07	FTH1P20	118939	intergenic	5.105	7	7	1.2e-21	0.0175	0.0018	0.99045	0.5044	0.0143
105	2	rs11904490	182584021	182503768	182586519	A	C	0.00732029614801	RNU6ATAC19P	19311	intergenic	5.129	6	14	3.7e-08	-0.0099	0.0018	0.96089	0.006815	0.0147
106	2	rs10497810	198895732	198143871	198954831	T	C	1.20228646433e-05	PLCL1	0	intronic	1.696	7	5	5.9e-14	-0.0167	0.0022	0.93576	0.0001852	0.0178
107	2	rs281783	200751582	200715388	201156362	A	G	0.00363455431136	RN7SL717P	14223	ncRNA_intronic	4.549	6	14	6.8e-08	0.0116	0.0022	0.94007	0.0002646	0.0169
108	2	rs3731695	203820275	203638183	204415465	T	C	0.000557959195739	WDR12:CARF	00:00:00	intronic	4.491	6	4	7.9e-13	-0.0116	0.0016	0.9995	0.9695	0.0134
109	2	rs10804139	205377705	205362820	205873498	A	G	1.1416862263e-07	PARD3B	32810	intergenic	22.3	6	5	5e-22	0.0324	0.0034	1.0454	0.08925	0.0261
110	2	rs972540	207244783	207121329	207264555	A	G	0.00028455883846	HNRNPA1P51	39232	intergenic	13.74	5	1	8e-13	-0.013	0.0018	0.97492	0.09	0.015
111	2	rs17203016	208255518	208205711	208323782	A	G	0.000118853629122	MIR1302-4	121369	ncRNA_intronic	15.21	3a	5	2.1e-13	-0.015	0.002	0.96454	0.03298	0.0169
112	2	rs715	211543055	211540507	211859753	T	C	4.62585962656e-06	CPS1	0	UTR3	3.201	7	4	5.4e-16	-0.0157	0.0019	1.04342	0.00429	0.0149
113	2	rs7599312	213413231	213401874	213473300	A	G	5.04069155462e-08	ERBB4	9665	intergenic	NA	4	1	6.9e-24	-0.0186	0.0019	1.03863	0.01161	0.015
114	2	rs11889536	220163543	220070301	220233091	A	G	5.74230810195e-05	PTPRN	0	intronic	1.789	4	2	6.4e-15	0.0189	0.0024	0.98039	0.2993	0.0191
115	2	rs10211055	229016917	228971784	229043867	T	C	2.73767790404e-06	SPHKAP	0	intronic	0.03	5	5	7.2e-18	-0.0157	0.0018	1.02163	0.1341	0.0143
116	2	rs6720868	230663576	230542810	230897362	T	C	8.49165302996e-06	TRIP12	0	intronic	2.643	5	4	5.1e-17	0.0155	0.0018	1.01268	0.3745	0.0142
117	2	rs4663629	236801872	236627544	236828946	A	G	0.00341298942388	AGAP1	0	intronic	1.28	5	1	1.1e-10	0.0133	0.0021	0.99432	0.7172	0.0158
118	3	rs7652415	9505238	9441073	9523294	T	C	0.00359873682713	SETD5	0	intronic	2.075	7	4	9.7e-10	0.0156	0.0026	0.96281	0.05062	0.0194
119	3	rs17776719	11640481	11626464	11663307	A	G	0.00117179485654	VGLL4	0	intronic	1.772	7	4	1.7e-11	-0.0167	0.0025	1.02491	0.19	0.0188
120	3	rs10510419	12426936	12277591	12475162	T	G	8.21633866776e-05	PPARG	0	intronic	2.346	6	4	2.2e-14	-0.0177	0.0023	0.97472	0.1783	0.019
121	3	rs765248	13001931	12916946	13015655	A	G	0.00320747917147	IQSEC1	0	intronic	3.66	5	2	8.2e-10	-0.0107	0.0017	0.97258	0.04252	0.0137
122	3	rs9845966	13433158	13326400	13501254	T	G	0.00329589042081	NUP210	0	intronic	4.275	1f	4	2.5e-10	0.0105	0.0017	1.01715	0.2055	0.0135
123	3	rs11128760	15873407	15645835	15970334	A	G	0.00550627625077	ANKRD28	0	intronic	7.03	1f	5	3.1e-10	0.011	0.0017	1.0001	0.9966	0.0136
124	3	rs4858193	20441050	20379347	20750951	T	C	0.00177121936986	AC107622.1	48629	intergenic	NA	6	5	1.6e-11	0.0129	0.0019	1.0012	0.9366	0.0152
125	3	rs6804842	25106437	25077259	25144648	A	G	1.79828421848e-07	RNA5SP125	39819	ncRNA_intronic	6.571	5	5	3.6e-21	-0.0156	0.0017	1.01298	0.3375	0.0135
126	3	rs4131227	28636058	28605081	28647551	A	G	0.00694751816147	LINC00693	0	ncRNA_intronic	3.536	NA	9	5.6e-08	0.0103	0.0019	1.04394	0.003575	0.0148
127	3	rs11129662	35696096	35635816	35777848	A	G	0.00174809685601	ARPP21	0	intronic	11.74	4	1	4.5e-11	-0.0121	0.0018	1.01776	0.2119	0.0141
128	3	rs13072731	38533335	38435023	38574491	A	C	0.00546641620837	ACVR2B	0	UTR3	13.15	7	4	2.3e-09	-0.0105	0.0018	0.97541	0.06889	0.0137
129	3	rs9814633	41310470	41199617	41420097	A	G	0.000733709604039	ULK4	0	intronic	4.276	5	5	2.1e-11	0.0122	0.0018	1.02984	0.03547	0.014
130	3	rs33485	42417982	42417887	42486605	T	C	2.24185982012e-05	LYZL4	20587	intergenic	4.618	NA	5	1.1e-15	-0.0158	0.002	1.02245	0.1438	0.0152
131	3	rs3852012	44045981	43902170	44077406	A	G	0.000194307556434	RNU6-367P	66597	intergenic	8.143	5	1	1.4e-13	-0.0131	0.0018	1.01633	0.2628	0.0145
132	3	rs10514710	44883971	44762830	44883971	A	G	0.00878147942713	KIF15	0	intronic	2.214	1f	4	1.6e-08	-0.0116	0.0021	0.96406	0.0312	0.017
133	3	rs4683096	45374496	45373442	45391066	T	G	0.0018454669519	LARS2	55501	intergenic	5.59	5	7	2.8e-11	0.0116	0.0017	0.99084	0.4969	0.0136
134	3	rs4858887	48092017	47587905	48170802	A	C	0.000817002109644	MAP4	0	intronic	2.634	NA	4	2.1e-11	-0.0124	0.0019	0.97219	0.04822	0.0143
135	3	rs2526397	50187790	49609477	50488067	T	G	5.2760027684e-08	RP11-493K19.3	0	ncRNA_intronic	5.607	NA	2	2.8e-23	0.0181	0.0018	1.03572	0.01297	0.0141
136	3	rs2710323	52815905	52261031	53175017	T	C	2.311194721e-07	ITIH1	0	intronic	3.871	NA	1	4.8e-18	-0.0141	0.0016	1.08015	9.848e-09	0.0134
137	3	rs2680648	53777176	53742403	53874490	T	C	4.00171754788e-06	CACNA1D	0	intronic	0.632	NA	4	3.8e-15	0.016	0.002	1.05728	0.0003916	0.0157
138	3	rs12488237	56114861	55970966	56414387	T	C	0.0018951120595	ERC2	0	exonic	23.8	6	5	4.5e-11	-0.0235	0.0036	0.96822	0.2819	0.03
139	3	rs17639546	61251635	61072661	61277928	A	G	1.16688638952e-07	FHIT	14501	intergenic	1.499	5	5	4.9e-21	-0.0227	0.0024	0.96851	0.09462	0.0192
140	3	rs1911746	62100840	62082416	62112198	T	C	0.00603721842086	PTPRG	0	intronic	3.606	6	5	1.6e-09	0.0117	0.0019	1.02368	0.1534	0.0164
141	3	rs1452075	62481063	62471086	62584060	T	C	6.43211418361e-05	CADPS	0	intronic	2.541	7	5	1.3e-14	0.0141	0.0018	1.02132	0.1616	0.0151
142	3	rs2306272	66434643	66343149	66448307	T	C	0.00832252695595	SLC25A26:LRIG1	00:00:00	exonic	11.61	5	4	2.6e-09	-0.0113	0.0019	0.98295	0.2489	0.0149
143	3	rs2172211	70024751	69994529	70034728	A	G	0.00330319079474	MITF	7262	intergenic	0.479	5	7	3.5e-08	-0.0101	0.0018	1.05317	0.0006777	0.0152
144	3	rs10510999	70569137	70450197	70593081	T	C	8.22188440958e-05	RP11-231I13.2	207259	intergenic	4.64	NA	5	7.8e-12	0.0146	0.0021	0.94214	0.0003824	0.0168
145	3	rs1523768	77667044	77531264	77706846	A	G	0.00238894836848	ROBO2	0	UTR3	0.57	NA	4	2.6e-10	-0.011	0.0017	1.02696	0.06763	0.0146
146	3	rs6419734	78458928	78344176	78579229	T	C	0.000171405046564	MRPS17P3	115322	intergenic	NA	7	14	1.9e-12	0.0174	0.0025	1.04907	0.008992	0.0183
147	3	rs6781254	80649139	80437252	81077325	T	C	0.000481044040036	HNRNPA3P8	382754	intergenic	3.733	7	9	4.9e-10	0.0112	0.0018	1.05201	0.0004545	0.0145
148	3	rs3849570	81792112	81573660	82020103	A	C	0.000156096665377	GBE1	0	intronic	6.83	NA	1	3.3e-14	0.0132	0.0017	0.9997	0.9858	0.014
149	3	rs716764	82646519	82504148	82863216	T	C	5.33123892587e-05	CYP51A1P1	209146	intergenic	1.404	NA	9	6.3e-15	0.0179	0.0023	0.97922	0.2356	0.0177
150	3	rs1549979	85460131	84840993	85905981	T	C	2.16662904152e-08	CADM2	0	intronic	3.394	6	9	1.9e-20	-0.0156	0.0017	0.95332	0.0005219	0.0138
151	3	rs1006896	88104411	88015220	88368414	A	C	4.09279028005e-06	CGGBP1	0	UTR3	14.13	5	4	5.5e-18	0.0234	0.0027	0.99382	0.7772	0.0218
152	3	rs12485753	94048931	89590902	94251069	T	C	1.206550097e-08	ARMC10P1	176678	intergenic	3.337	6	5	8.6e-23	0.0173	0.0018	1.05169	0.000293	0.0139
153	3	rs1436343	104606130	104606130	104631770	A	G	2.25349197854e-05	ALCAM	479622	intergenic	0.434	2b	5	7.3e-16	-0.0141	0.0017	0.98462	0.2542	0.0136
154	3	rs17391822	107368960	107239783	107551521	A	G	0.00271861705913	BBX	0	intronic	6.593	6	4	1.4e-09	-0.0137	0.0023	1.0454	0.01358	0.018
155	3	rs7640424	107820063	107818777	108031094	T	C	1.40700597962e-05	CD47	10190	intergenic	NA	3a	2	2.3e-14	-0.0136	0.0018	0.95456	0.001527	0.0147
156	3	rs17681451	114399296	114284861	114421317	A	G	0.0035374546258	ZBTB20	0	intronic	8.165	2b	5	3.5e-10	-0.0197	0.0031	0.96715	0.1697	0.0244
157	3	rs2903971	116935744	116925212	117009819	T	G	0.00282202495982	LSAMP	0	intronic	11.53	6	5	1.5e-10	0.0145	0.0023	0.97922	0.2344	0.0177
158	3	rs779206	118023515	118003359	118157095	A	G	0.00255878441246	LSAMP	307419	ncRNA_intronic	1.256	5	7	1.1e-10	-0.0127	0.002	1.01776	0.2474	0.0152
159	3	rs12629015	119618053	119533346	119828512	A	G	0.0095156969922	GSK3B	0	intronic	2.363	5	4	2.1e-09	0.0135	0.0023	0.98955	0.5384	0.0171
160	3	rs10668	123211064	123209274	123349491	T	G	4.91469079503e-05	PTPLB	0	UTR3	1.349	NA	2	1.7e-13	-0.0131	0.0018	0.96041	0.004452	0.0142
161	3	rs9848399	125205106	125121161	125237494	A	G	0.00439344769088	SNX4	0	intronic	0.285	7	4	2.1e-10	0.0164	0.0026	0.99342	0.7444	0.0201
162	3	rs6806453	131718729	131447660	131827591	T	C	8.15308240788e-08	CPNE4	0	intronic	1.929	7	5	2.1e-22	-0.0209	0.0021	1.03552	0.0378	0.0168
163	3	rs10935143	134665159	134644517	134691166	A	G	0.00220280383188	EPHB1	0	intronic	4.179	6	4	2.8e-10	-0.0109	0.0017	1.02696	0.04788	0.0135
164	3	rs12630999	136300927	135620045	136677064	A	G	1.52777396397e-07	STAG1	0	intronic	1.211	4	5	8.5e-21	0.0175	0.0019	0.97775	0.1435	0.0154
165	3	rs1199334	138091140	138072809	138128428	A	G	0.000331638828819	MRAS	0	intronic	1.78	NA	4	7.3e-12	0.0142	0.0021	1.04331	0.01254	0.017
166	3	rs2640017	141335121	141069782	141398953	A	G	1.44146169797e-07	RASA2	936	downstream	2.064	NA	4	5.6e-25	-0.0342	0.0033	1.03873	0.1696	0.0277
167	3	rs171390	154038412	153699976	154106880	T	C	1.91941422719e-06	DHX36	0	intronic	1.272	5	1	2.8e-18	-0.0153	0.0017	0.98079	0.1526	0.0135
168	3	rs6441080	156298935	156285740	156343891	A	G	0.00346900151853	SSR3	25961	intergenic	4.67	5	5	7.8e-10	0.0148	0.0024	0.96483	0.05827	0.0189
169	3	rs6805114	156897572	156856967	157093047	A	G	0.00318173355239	RNA5SP146	5742	ncRNA_intronic	2.588	6	4	8.5e-11	-0.0118	0.0018	0.99641	0.7978	0.0141
170	3	rs827092	157985182	157632779	158285280	T	C	9.61574402374e-05	RSRC1	0	intronic	1.33	NA	1	1.1e-13	0.0129	0.0017	0.97239	0.03797	0.0135
171	3	rs192812	161491831	161406642	161493361	T	C	0.00903333452025	OTOL1	270100	intergenic	5.889	NA	7	1.7e-08	0.0098	0.0017	0.97122	0.03191	0.0136
172	3	rs8192675	170724883	170532762	170744815	T	C	5.39277459775e-06	SLC2A2	0	intronic	0.102	NA	4	1.4e-17	-0.0152	0.0018	0.99035	0.5076	0.0146
173	3	rs488029	173119378	173044559	173127808	A	G	9.15727591467e-06	NLGN1	0	intronic	1.44	NA	1	5.1e-17	0.0145	0.0017	1.00955	0.4916	0.0137
174	3	rs12635178	180797921	180524952	181011435	T	G	0.00453925157519	SOX2-OT	0	ncRNA_intronic	9.396	6	14	1.1e-08	-0.0168	0.0029	1.0693	0.006213	0.0245
175	3	rs6443750	181329682	181301161	181356897	T	C	0.000768976292382	SOX2-OT	0	ncRNA_intronic	14.65	4	1	3.2e-12	-0.0148	0.0021	0.98491	0.4237	0.0191
176	3	rs263041	183522231	183349010	183747266	A	G	0.000304877764111	YEATS2	0	intronic	3.123	NA	4	2.2e-12	0.0124	0.0018	0.97113	0.03429	0.0139
177	3	rs9824882	185783143	185729753	185847441	A	G	1.53653052977e-08	ETV5	0	intronic	10.32	6	4	2.8e-32	0.0241	0.002	1.06003	0.0007193	0.0172
178	3	rs4677812	194863794	194823468	195160252	A	C	0.000348511570536	XXYLT1	0	intronic	8.616	6	4	1.4e-12	-0.0136	0.0019	1.02614	0.08437	0.0149
179	3	rs6764533	196088464	196049572	196168047	A	G	0.00393333443658	UBXN7	0	intronic	3.159	7	4	1.4e-10	0.0116	0.0018	1.0022	0.8722	0.014
180	4	rs2051559	3298800	3281369	3383552	T	C	0.000722095007614	RGS12	0	intergenic	0.747	5	4	5e-12	-0.0176	0.0026	1.02655	0.181	0.0196
181	4	rs1477887	18514827	18313954	18575715	A	G	1.28195490124e-05	LCORL	491327	intergenic	7.903	NA	5	2e-15	-0.0138	0.0017	1.03345	0.01427	0.0134
182	4	rs6849518	20120274	20089011	20239663	T	C	0.00104049192672	SLIT2	134608	intergenic	1.297	7	7	2.6e-11	0.0173	0.0026	1.03624	0.07735	0.0201
183	4	rs9291467	25428296	25111387	25447434	T	C	1.32271589324e-05	ANAPC4	8175	intergenic	2.368	5	5	6.7e-16	0.014	0.0017	0.97434	0.05425	0.0135
184	4	rs6448587	28561990	28473534	28561990	A	C	0.000187413389726	RN7SL101P	150829	ncRNA_intronic	1.618	7	5	2.3e-13	0.0167	0.0023	1.02737	0.1159	0.0172
185	4	rs10007906	31023610	30996278	31104796	A	C	0.000249002318597	PCDH7	0	intronic	5.353	7	5	1.7e-13	0.0133	0.0018	1.00985	0.4864	0.014
186	4	rs3209570	38699657	38556399	38718732	A	G	3.57772194908e-05	KLF3	0	UTR3	7.778	5	4	9.8e-16	-0.0143	0.0018	1.0021	0.8781	0.0139
187	4	rs10009336	44480783	44480783	44532760	T	C	0.00342474110323	KCTD8	29958	intergenic	1.221	7	9	2.2e-10	-0.014	0.0022	1.0199	0.2776	0.0181
188	4	rs1849332	45147644	45030609	45187622	A	G	1.85838882637e-07	PRKRIRP9	177625	intergenic	1.214	NA	5	7e-21	-0.0167	0.0018	1.0141	0.341	0.0147
189	4	rs784944	52927229	52680743	52935681	A	G	0.00530942389484	SPATA18	0	intronic	4.914	6	4	3.9e-10	0.0122	0.0019	0.99283	0.6385	0.0153
190	4	rs2192158	55505360	55484718	55580596	A	G	5.2636877318e-05	KIT	18724	intergenic	0.611	7	5	8.3e-14	0.0129	0.0017	0.96618	0.01047	0.0135
191	4	rs11945861	65700865	65643064	65911687	A	G	0.000436140332215	RP11-707A18.1	79133	intergenic	3.481	7	9	5e-13	-0.0148	0.002	0.99551	0.7749	0.0159
192	4	rs10033843	77028783	77028450	77129568	A	G	0.00217021477023	ART3	0	intronic	0.739	7	5	4.1e-11	0.0143	0.0022	1.01025	0.5318	0.0164
193	4	rs7674623	80794681	80706457	80873617	T	C	0.00451776419404	PCAT4	0	ncRNA_intronic	3.397	7	5	5.7e-10	0.0135	0.0022	0.97893	0.21	0.017
194	4	rs4148155	89054667	88913121	89054667	A	G	0.000282934726109	ABCG2	0	intronic	0.168	6	4	5e-13	0.0188	0.0026	1.03076	0.1639	0.0218
195	4	rs2169399	91244218	91234250	91303287	T	C	0.00530933261075	CCSER1	0	intronic	2.013	NA	5	3.1e-10	-0.0108	0.0017	0.9978	0.87	0.0134
196	4	rs1485038	94409429	94407841	94441283	T	C	0.00315811015413	GRID2	0	intronic	2.397	6	14	7.4e-11	0.0143	0.0022	0.9985	0.9321	0.0172
197	4	rs6532472	95110113	94999466	95224812	A	G	0.0053634969252	RP11-363G15.2	0	ncRNA_intronic	10.66	2b	7	4.4e-09	0.0095	0.0016	0.97122	0.02894	0.0134
198	4	rs2241743	96091524	95932130	96099608	A	G	0.000662304039678	UNC5C	0	intronic	5.18	NA	2	2e-10	-0.0105	0.0016	0.96012	0.002565	0.0135
199	4	rs13107325	103188709	102702364	103387161	T	C	1.20926123273e-07	SLC39A8	0	exonic	34	5	4	1.1e-47	0.047	0.0032	1.04415	0.1041	0.0266
200	4	rs326889	112713436	112597321	112766132	T	C	0.000345275940525	CCDC34P1	275729	intergenic	1.313	6	5	2.4e-13	-0.0129	0.0018	0.9991	0.9462	0.0137
201	4	rs4834272	113313986	113304342	113320989	T	C	0.0021382768648	ALPK1	0	intronic	0.961	6	4	3.3e-11	-0.0115	0.0017	1.00572	0.6864	0.0142
202	4	rs4864201	130731284	130594479	130950008	T	C	1.59269591883e-05	RP11-519M16.1	38647	ncRNA_intronic	2.471	7	9	1.5e-16	0.0141	0.0017	1.00451	0.7473	0.0141
203	4	rs1451109	137071335	136966779	137239025	A	G	1.64274227817e-07	RNU1-89P	154087	ncRNA_intronic	1.167	NA	9	5.3e-22	-0.017	0.0018	1.01704	0.2512	0.0147
204	4	rs769657	140877659	140838611	140940097	A	G	0.000247970150279	MAML3	0	intronic	11.74	NA	1	2.5e-13	0.0135	0.0018	1.01582	0.2713	0.0143
205	4	rs331949	143663206	143617304	143785362	T	C	0.00127946287852	INPP4B	0	intronic	1.342	NA	5	1e-10	-0.011	0.0017	1.03045	0.03105	0.0139
206	4	rs6852276	145261999	145228728	145433452	A	G	0.00238408190179	GYPA	200094	intergenic	0.734	7	5	8.5e-11	-0.0108	0.0017	1.01521	0.2733	0.0137
207	4	rs1455137	145986668	145711103	146174823	A	C	0.00310952198304	ANAPC10	0	intronic	0.87	6	5	4.4e-10	-0.0106	0.0017	0.97638	0.08281	0.0138
208	4	rs3914628	147438019	147216084	147438019	T	C	0.000236550389883	SLC10A7	0	intronic	1.442	5	4	4.3e-11	0.0154	0.0023	1.06503	0.0009692	0.0191
209	4	rs6827083	153075491	153016290	153095125	A	G	0.00725780049271	RP11-18H21.1	49618	ncRNA_intronic	4.872	5	5	4.8e-09	-0.0097	0.0016	0.97619	0.07171	0.0134
210	4	rs13110266	162129844	161931670	162152789	A	G	0.000749548844931	FSTL5	175204	intergenic	10.03	4	7	1.9e-12	-0.0117	0.0017	0.99671	0.807	0.0136
211	4	rs17538472	163038241	163018421	163165110	T	C	0.00955723315917	FSTL5	0	intronic	3.14	7	1	4.2e-09	0.0129	0.0022	1.02122	0.2181	0.0171
212	4	rs1522569	171632637	171448717	171653580	T	G	0.000289225474533	RP11-322J23.1	30982	intergenic	1.334	NA	9	2.9e-13	0.0164	0.0022	0.98511	0.3839	0.0173
213	4	rs7683836	180167906	180133263	180192561	A	G	0.00285191677449	SNORD65	560795	intergenic	0.924	6	9	6.3e-11	-0.0114	0.0017	1.00331	0.8064	0.0136
214	5	rs16871902	3488462	3488462	3574564	A	G	0.000338211247067	LINC01019	0	ncRNA_intronic	2.029	5	9	4.6e-13	0.0125	0.0017	0.98728	0.3443	0.0136
215	5	rs4518345	27185904	27133521	27217405	A	G	0.00533383371894	CDH9	64646	intergenic	1.039	5	5	1e-09	-0.0117	0.0019	1.02	0.1819	0.0149
216	5	rs7730004	43191033	43054747	43256189	T	C	2.93874675966e-05	ZNF131	0	intronic	10.28	2a	1	9.1e-16	0.0148	0.0018	1.01025	0.4767	0.0143
217	5	rs12189178	50914726	50332362	51120973	T	C	2.81148129264e-05	HMGB1P47	208686	intergenic	2.426	7	5	2.2e-15	0.0364	0.0046	0.94563	0.1185	0.0358
218	5	rs4865796	53272664	53271420	53285757	A	G	0.00839092393436	ARL15	0	intronic	2.287	7	5	5.2e-09	-0.0103	0.0018	0.97697	0.1066	0.0144
219	5	rs2938783	59105651	59031848	59181555	A	G	0.00821304487261	PDE4D	0	intronic	3.763	4	5	1.3e-07	-0.0091	0.0017	1.04164	0.002231	0.0133
220	5	rs6449533	60722644	60541910	60844213	T	C	0.000156553949685	ZSWIM6	0	intronic	0.086	6	4	1.9e-12	0.0127	0.0018	0.9631	0.007235	0.014
221	5	rs1503526	63020706	62552899	63040773	T	C	4.37680560185e-06	HTR1A	235476	intergenic	21.6	NA	5	5.5e-17	-0.014	0.0017	1.02706	0.04544	0.0134
222	5	rs2367112	64168193	63968893	64197001	T	G	0.000249350005965	CWC27	0	intronic	11.24	4	5	2.3e-13	0.0119	0.0016	1.01349	0.3123	0.0133
223	5	rs460799	66191971	66150737	66222386	A	G	0.00563174077509	MAST4	0	intronic	1.041	3a	5	6.4e-10	-0.0118	0.0019	1.01288	0.3957	0.0151
224	5	rs10066707	74560579	74242002	75038901	A	G	6.77505278324e-08	ANKRD31	27875	intergenic	0.918	7	5	1.7e-24	-0.0185	0.0018	1.032	0.02387	0.014
225	5	rs10071214	77626757	77624948	77804729	T	C	0.00295170473978	CTD-2037K23.2	11431	intergenic	6.923	6	5	4.1e-08	-0.0113	0.0021	1.05887	0.0003978	0.0161
226	5	rs10942267	80841914	80728732	81062170	A	G	5.77059276409e-07	SSBP2	0	intronic	5.091	5	4	3.9e-17	0.0156	0.0019	1.07272	1.527e-06	0.0146
227	5	rs11951885	86727566	86544729	87065654	T	C	0.000357485677819	RNU6-727P	11301	intergenic	0.584	7	7	2.3e-12	-0.0428	0.0061	0.9221	0.05098	0.0416
228	5	rs12655172	88010829	87936379	88156970	T	C	1.66718411252e-08	MEF2C	3145	ncRNA_intronic	1.417	6	5	4.6e-31	0.0325	0.0028	1.07272	0.0008728	0.0211
229	5	rs16867703	88799143	88752744	88869137	T	G	8.92304624477e-05	MEF2C-AS1	36927	intergenic	11.31	7	14	1.4e-14	-0.0137	0.0018	0.98975	0.4591	0.0139
230	5	rs2009416	92415111	92278736	92574385	T	C	0.00155532137414	POLD2P1	188023	intergenic	8.239	NA	2	1.1e-11	-0.0121	0.0018	0.9996	0.9791	0.0139
231	5	rs159032	94206202	94046205	94239711	T	C	0.00428261359173	MCTP1	0	intronic	6.462	6	2	1.9e-10	0.0129	0.002	0.99561	0.7769	0.0157
232	5	rs7713317	95716722	95388015	95765413	A	G	1.19483389903e-06	CTD-2337A12.1	0	ncRNA_intronic	8.707	7	5	3.9e-19	-0.0162	0.0018	1.00995	0.5023	0.0148
233	5	rs4703019	102053558	102034963	102161111	A	G	0.00687868853989	PAM	36126	intergenic	11.66	6	5	1e-09	0.0101	0.0017	0.98985	0.4504	0.0135
234	5	rs2447828	103947205	103791044	104055261	T	C	0.00405034684948	RP11-6N13.1	0	ncRNA_intronic	3.786	NA	5	2.6e-08	0.0096	0.0017	1.0431	0.001727	0.0135
235	5	rs11739877	105876806	105685824	105891367	T	C	0.00273993774146	SNORA31	5559	intergenic	11	7	5	6.6e-11	0.0117	0.0018	1.00632	0.6494	0.0139
236	5	rs13168288	106385815	106316664	106392211	A	G	0.00247786198225	CTC-254B4.1	39099	intergenic	8.082	6	8	6.4e-11	0.0133	0.002	1.01147	0.4667	0.0157
237	5	rs288183	107348180	107265051	107915053	T	G	9.14863732358e-08	FBXL17	0	intronic	3.484	6	5	3.1e-23	0.0228	0.0023	1.03562	0.05046	0.0179
238	5	rs12109548	112452241	112438682	112468084	T	C	0.00773663597664	MCC	0	intronic	3.125	5	4	4.1e-09	0.0098	0.0017	0.97804	0.11	0.0139
239	5	rs902503	119319610	119289289	119388744	A	C	0.00109593884147	HSD17B4	346715	intergenic	2.177	6	5	7.5e-12	0.0118	0.0017	1.00975	0.4656	0.0134
240	5	rs13184896	122734005	122649342	122797234	T	G	9.41988350884e-06	CEP120	0	intronic	0.912	4	4	3.3e-16	-0.0133	0.0016	0.97365	0.04741	0.0135
241	5	rs6864049	124330522	124203948	124358884	A	G	0.000190461236069	ZNF608	246021	intergenic	0.011	7	5	6.7e-14	-0.0125	0.0017	1.00471	0.7219	0.0133
242	5	rs1363695	130378027	130152973	130390201	T	C	0.00532971790643	HINT1	116692	intergenic	4.267	4	7	3.3e-10	-0.013	0.0021	0.99621	0.8116	0.016
243	5	rs329122	133864599	133831478	133904597	A	G	0.000137693480556	JADE2	0	intronic	11.24	5	1	4.3e-14	-0.0125	0.0017	0.98926	0.4274	0.0136
244	5	rs7716275	137631073	137279650	137750647	T	G	0.00441628954503	CDC25C	0	intronic	0.111	7	4	2.2e-10	-0.0132	0.0021	0.99382	0.7128	0.0169
245	5	rs13174863	139080745	139037130	139095473	A	G	1.91134326058e-05	RNU6-236P	16824	ncRNA_intronic	4.774	4	2	2.9e-16	-0.0192	0.0023	0.98827	0.5378	0.0191
246	5	rs2074613	139714564	139579687	139714837	T	C	0.0018633322571	HBEGF	0	intronic	7.307	NA	4	1.7e-10	0.0111	0.0017	0.97385	0.0516	0.0136
247	5	rs2190788	144484261	144451833	144597373	T	G	0.000110339027692	ASS1P10	124112	intergenic	0.178	NA	5	2.9e-14	0.0141	0.0019	0.98639	0.3433	0.0145
248	5	rs12659802	152274478	151924995	152339648	A	G	0.00964441687127	AC091969.1	0	ncRNA_intronic	4.201	5	9	7.5e-07	0.0089	0.0018	1.06673	1.231e-05	0.0148
249	5	rs815611	153518766	153358226	153595292	A	G	1.87237191561e-07	MFAP3	0	NA	8.291	6	5	3e-22	-0.0167	0.0017	1.01167	0.3878	0.0135
250	5	rs17056301	158271680	158253271	158444130	T	C	0.00789765520308	EBF1	0	intronic	2.908	7	5	2.4e-09	-0.0118	0.002	0.98187	0.2296	0.0152
251	5	rs248139	167352783	167352578	167376795	A	G	0.00610809864342	TENM2	0	intronic	1.999	5	4	1.2e-09	0.0133	0.0022	1.02051	0.2274	0.0168
252	5	rs7730898	170459675	170284624	170740600	A	G	3.54012728556e-07	RANBP17	0	intronic	13.34	5	5	4.5e-20	0.0168	0.0018	0.98128	0.2041	0.0149
253	5	rs6556301	176527577	176527577	176532318	T	G	0.00296426131644	FGFR4	2431	intergenic	0.345	4	5	4.1e-10	-0.0111	0.0018	1.02583	0.07776	0.0144
254	6	rs1885728	5977833	5976859	5991590	A	G	0.00925115704579	PKMP5	3587	intergenic	3.312	7	5	1e-08	0.0108	0.0019	0.97326	0.06601	0.0147
255	6	rs9463175	9510030	9510030	9510030	T	C	0.00403773303396	OFCC1	86312	intergenic	17.14	7	5	4.2e-10	-0.0108	0.0017	1.01776	0.2109	0.0141
256	6	rs2228213	12124855	12073576	12183050	A	G	1.67953440553e-05	HIVEP1	0	exonic	0.574	7	4	4.6e-16	-0.0139	0.0017	0.98147	0.1787	0.0139
257	6	rs9367368	13189275	13022728	13192759	T	C	0.000813313407663	PHACTR1	0	intronic	1.256	7	4	1e-11	0.0121	0.0018	0.97697	0.1109	0.0146
258	6	rs11753081	20705590	20641336	20727570	T	G	0.00323654215924	CDKAL1	0	intronic	4.637	7	5	8.9e-11	0.0138	0.0021	0.99561	0.8003	0.0175
259	6	rs7760082	21919387	21911852	21921706	A	G	0.00176703410882	CASC15	0	ncRNA_intronic	2.709	7	5	2.9e-11	-0.0122	0.0018	0.98807	0.4015	0.0143
260	6	rs2221824	23877024	23725221	23906533	T	C	0.00169607916129	SPTLC1P2	19977	intergenic	3.262	7	5	1.4e-09	-0.0112	0.0018	0.95964	0.003714	0.0142
261	6	rs3813680	24848086	24804776	24848086	A	G	0.00835562705653	FAM65B	0	intronic	4.896	NA	1	1.6e-09	0.0144	0.0024	0.98689	0.4865	0.019
262	6	rs3822921	35057331	34456632	35386872	A	G	5.03014830358e-08	ANKS1A	0	UTR3	11.44	NA	4	1.2e-22	0.0248	0.0025	1.05496	0.01155	0.0212
263	6	rs17757975	38214150	38141322	38247720	T	C	0.00473907827519	BTBD9	0	intronic	1.845	7	5	4.2e-09	0.0143	0.0024	1.04592	0.02073	0.0194
264	6	rs1579557	40371918	40346055	40394475	T	C	1.53763279016e-07	LRFN2	0	intronic	5.087	NA	5	1.1e-29	0.0213	0.0019	0.98147	0.205	0.0147
265	6	rs7748777	41133806	41027520	41144658	A	G	0.00360723755751	TREM2	2881	intergenic	0.141	6	5	1.6e-10	0.0105	0.0016	0.99134	0.5228	0.0136
266	6	rs6901756	41825590	41720082	41852041	T	C	0.00469205856139	USP49	0	intronic	14.72	4	4	2.9e-09	0.0146	0.0025	0.956	0.03091	0.0208
267	6	rs9349239	42676480	42505139	42678055	A	G	0.00017286876842	PRPH2	0	intronic	4.634	5	4	1.3e-12	0.0122	0.0017	0.96715	0.01331	0.0135
268	6	rs998584	43757896	43757082	43765354	A	C	9.44753012803e-05	VEGFA	3671	intergenic	15.3	NA	2	1.3e-14	-0.0131	0.0017	0.99322	0.6332	0.0142
269	6	rs6903387	46348834	46300196	46434923	A	G	0.000139241059965	RCAN2	0	intronic	3.34	5	2	1.2e-13	0.0128	0.0017	0.97844	0.1054	0.0135
270	6	rs9473924	50834157	50414325	50985925	T	G	1.206550097e-08	RPS17P5	8781	intergenic	0.183	7	5	2.4e-44	0.0284	0.002	1.06951	3.978e-06	0.0146
271	6	rs9475173	55013291	55011377	55037765	A	G	0.00401177637863	HCRTR2	25758	intergenic	2.515	5	14	6.6e-09	0.0108	0.0019	0.96233	0.007596	0.0144
272	6	rs7742595	64161733	64126180	64342103	T	C	0.002854164631	EEF1B2P5	28305	intergenic	2.179	6	5	1.6e-10	0.0111	0.0017	1.01654	0.2228	0.0135
273	6	rs2757763	70222480	70108267	70360869	A	G	0.00838663267683	BAI3	123076	intergenic	0.255	6	9	2.2e-09	-0.0118	0.002	0.98462	0.3158	0.0154
274	6	rs9688431	73922654	73882085	73948140	T	C	0.00206904064273	KHDC1P1	2850	intronic	8.385	7	5	2.4e-11	0.0231	0.0035	1.0019	0.9457	0.0275
275	6	rs9294260	83433228	83322002	83546026	A	G	6.40179341217e-07	UBE3D	168888	intergenic	1.355	7	14	1.8e-19	0.0147	0.0016	1.01745	0.1969	0.0134
276	6	rs1853639	87606842	87556038	87632078	A	G	0.00587985366302	HTR1E	40181	ncRNA_exonic	0.822	7	9	1.2e-09	-0.0111	0.0018	1.01867	0.1993	0.0144
277	6	rs16882001	90322237	90322237	90585780	A	G	0.00126656700972	ANKRD6:LYRM2	00:00:00	intronic	3.769	5	4	1.5e-11	-0.0269	0.004	0.9688	0.2982	0.0305
278	6	rs901630	98539519	98233195	98591622	T	C	1.53315579309e-07	RP11-436D23.1	0	ncRNA_intronic	1.777	5	9	1.9e-18	-0.0146	0.0017	1.04991	0.000368	0.0137
279	6	rs17789218	100600097	100600097	100629078	T	C	0.00101823872392	PRDX2P4	15557	intergenic	NA	7	5	7.4e-12	-0.013	0.0019	1.01491	0.3602	0.0162
280	6	rs12206564	100987009	100910798	101273149	T	C	0.00116999505001	ASCC3	0	intronic	1.043	5	4	5.4e-11	-0.0113	0.0017	0.97404	0.04798	0.0133
281	6	rs155510	104805862	104742712	104944297	T	G	0.000100388464399	NPM1P10	331223	intergenic	0.821	NA	9	1.7e-14	0.0165	0.0021	1.01045	0.5344	0.0167
282	6	rs3800229	108996963	108861264	109019323	T	G	7.89330704407e-08	FOXO3	0	intronic	1.278	7	1	1.4e-22	0.0175	0.0018	0.96967	0.03494	0.0146
283	6	rs9387640	119508871	119508871	119526350	T	C	0.000839118962557	MAN1A1	0	intronic	6.896	5	4	4.3e-12	-0.0119	0.0017	1.01227	0.38	0.0139
284	6	rs2357760	120213880	119923168	120338116	A	G	1.19856105889e-05	MIR3144	122444	intergenic	5.154	3a	5	6.8e-17	0.0145	0.0017	1.0026	0.8525	0.0142
285	6	rs1871329	124911534	124897801	124945602	A	G	0.00290162513496	NKAIN2	0	intronic	4.172	NA	7	1.6e-10	-0.013	0.002	1.01898	0.2358	0.0158
286	6	rs1159974	126090277	126040435	126122280	T	C	0.00189490494805	HEY2	7861	intergenic	2.695	5	5	3.6e-11	-0.0114	0.0017	0.98857	0.3891	0.0134
287	6	rs6569648	130349119	130322357	130422098	T	C	0.00160695207054	L3MBTL3	0	intronic	0.397	1f	5	3.7e-11	-0.0126	0.0019	1.0202	0.2064	0.0158
288	6	rs2246012	131898208	131814278	131973932	T	C	0.000353345720725	ARG1:MED23	00:00:00	intronic	0.946	6	3	3.1e-13	-0.0158	0.0022	0.99372	0.7245	0.018
289	6	rs13201877	137675541	137614546	137675541	A	G	0.00472675501187	IFNGR1	134954	intergenic	2.187	2b	2	2.7e-10	-0.0152	0.0024	1.00793	0.6863	0.0195
290	6	rs13206282	141768898	141494602	141779994	A	G	0.00338065741925	RN7SKP106	38379	ncRNA_exonic	1.803	7	5	1.6e-09	-0.0104	0.0017	0.96986	0.02257	0.0134
291	6	rs765875	143185683	143148142	143208838	T	C	0.000499781971586	HIVEP2	0	intronic	3.733	7	5	3e-12	-0.0121	0.0017	0.97804	0.1028	0.0136
292	6	rs2185027	153381622	153364643	153449670	A	C	4.17125140119e-05	RGS17	0	intronic	3.815	6	5	5e-14	-0.0135	0.0018	1.03873	0.009829	0.0147
293	6	rs10499276	154309808	154272906	154403818	T	C	0.000671359369377	OPRM1	21822	intergenic	21.8	7	1	2.2e-12	0.0172	0.0025	0.98452	0.4379	0.02
294	6	rs9397928	156673243	156670838	156697525	T	C	0.00944353034752	SNORD28	26640	intergenic	3.46	5	5	1.4e-09	-0.0119	0.002	0.9986	0.9262	0.0151
295	6	rs487152	160774486	160710113	160966347	A	C	0.00116305742807	SLC22A3	0	intronic	1.991	6	5	1.9e-11	0.011	0.0016	0.98147	0.1608	0.0133
296	6	rs13191362	163033350	162934351	163280204	A	G	9.32074846409e-08	PARK2	0	intronic	6.198	5	5	5.9e-21	0.0236	0.0025	0.96137	0.05289	0.0204
297	6	rs9364687	163817911	163790580	163997175	T	G	0.00433648326074	CAHM	16185	intergenic	5.504	4	1	1.9e-10	-0.0106	0.0017	0.99681	0.8126	0.0136
298	7	rs6461115	2103668	1824028	2110850	A	G	7.09671017032e-05	MAD1L1	0	intronic	1.065	4	4	1.2e-13	0.0144	0.0019	0.96271	0.01539	0.0157
299	7	rs4722398	3125220	3104205	3146983	T	C	0.00197876934732	CARD11	41640	ncRNA_intronic	1.354	5	5	3.6e-10	0.0158	0.0025	1.04509	0.02585	0.0198
300	7	rs7784465	6418275	6406787	6486328	T	C	0.00209527803092	RAC1	0	intronic	1.263	7	2	1.1e-10	-0.0164	0.0025	0.97083	0.1258	0.0193
301	7	rs2158414	21491021	21468640	21552995	T	C	0.00113495386731	SP4	0	intronic	1.546	5	4	4.2e-09	0.0103	0.0018	1.05781	7.753e-05	0.0142
302	7	rs4307239	24354300	24353182	24367923	A	G	0.00196282341972	NPY	22815	intergenic	0.066	6	5	3.9e-11	-0.0115	0.0017	1.01167	0.393	0.0135
303	7	rs4722672	27231762	27188659	27250377	T	C	0.000546264463627	HOXA13	1359	ncRNA_intronic	10.27	4	1	1.8e-12	-0.0151	0.0021	0.98098	0.2728	0.0175
304	7	rs849135	28196413	28142088	28214282	A	G	0.0018956729539	JAZF1	0	intronic	1.835	6	2	2e-11	0.0109	0.0016	0.998	0.8831	0.0134
305	7	rs215632	32368524	32251972	32447083	A	G	1.10431316037e-06	PDE1C	29582	intergenic	0.37	6	9	3.7e-17	0.0152	0.0018	0.9582	0.002057	0.0138
306	7	rs329277	35080931	34941118	35093706	T	G	0.00864022483436	DPY19L1	3047	intergenic	21.5	1f	5	1.1e-08	-0.0099	0.0017	1.02685	0.0464	0.0133
307	7	rs2237403	39448936	39299374	39467305	T	C	0.00201600070051	POU6F2	0	intronic	7.21	NA	5	3.3e-11	-0.0121	0.0018	0.99154	0.5514	0.0142
308	7	rs2289379	44804225	44765133	44814172	T	C	0.000159405643229	ZMIZ2	0	intronic	0.458	1f	4	4.3e-14	-0.0135	0.0018	1.00481	0.7285	0.0138
309	7	rs10269783	49616203	49507651	49632166	A	G	3.73411438776e-05	VWC2	197053	intergenic	3.569	7	5	1.4e-15	0.0133	0.0017	1.00723	0.6008	0.0138
310	7	rs3807566	50564204	50544063	50648184	T	G	0.000289118190179	DDC	0	intronic	3.501	NA	2	2e-13	-0.0127	0.0017	1.00592	0.6623	0.0134
311	7	rs4718966	70040558	70038969	70106569	T	C	0.000423000437273	AUTS2	0	intronic	14.76	3a	2	4.6e-13	0.0127	0.0018	0.99611	0.7765	0.0137
312	7	rs4717623	71434369	71430815	71680050	T	C	0.00105702195084	CALN1	0	intronic	1.887	7	5	4.2e-12	-0.0135	0.002	1.0016	0.9166	0.0153
313	7	rs6964833	74101909	74025491	74391105	T	C	1.5787445637e-05	GTF2I	0	intronic	2.534	6	4	1.2e-16	-0.0157	0.0019	0.9998	0.9913	0.0163
314	7	rs1167796	75173180	75044830	75196531	A	G	1.25715744846e-07	HIP1	0	intronic	0.375	6	4	1.3e-26	-0.0189	0.0018	0.97795	0.1155	0.0142
315	7	rs7804646	76567990	76502067	76722395	A	C	1.12473858156e-07	UPK3B	0	intronic	2.432	6	14	2e-26	-0.0258	0.0024	0.96551	0.08581	0.0204
316	7	rs1852006	77829768	77785591	77836723	A	G	2.9356787515e-06	MAGI2	0	intronic	3.486	NA	5	4.9e-18	-0.0156	0.0018	1.01562	0.2753	0.0142
317	7	rs6963840	78144371	78120735	78163424	T	C	0.00495906616362	MAGI2	0	intronic	8.26	7	2	3.4e-10	0.0154	0.0024	0.99025	0.5951	0.0185
318	7	rs7780752	93241640	93082708	93323303	T	C	9.31185968854e-05	GNGT1	0	intronic	2.264	6	4	1e-14	-0.0139	0.0018	1.002	0.8889	0.0141
319	7	rs13240600	99064466	98891155	99340049	A	G	9.81610039529e-07	ATP5J2	511	upstream	0.961	7	1	3.5e-17	0.0204	0.0024	1.06024	0.001641	0.0186
320	7	rs1048303	100804140	100792441	100816088	T	C	0.00431239611317	AP1S1	0	UTR3	3.651	2b	3	2.7e-10	-0.0111	0.0018	1.00944	0.4863	0.0135
321	7	rs2299386	103419656	103401621	103537158	A	G	2.17459872978e-07	RELN	0	intronic	4.71	4	5	8.1e-22	0.0167	0.0017	0.99432	0.671	0.0135
322	7	rs7788008	112972483	112795334	113040467	A	G	6.63454078128e-07	TSRM	118643	intergenic	1.769	7	9	1.1e-19	-0.0157	0.0017	1.01045	0.4375	0.0134
323	7	rs13227658	113353254	113347411	113709929	T	C	7.13204736348e-07	PPP1R3A	163577	intergenic	0.819	6	5	1.7e-19	-0.0157	0.0017	0.9859	0.2947	0.0136
324	7	rs2045293	114350102	114294405	114430002	T	C	4.07310203384e-05	FOXP2	16274	intergenic	3.908	6	5	1.9e-15	0.014	0.0018	0.99134	0.5219	0.0136
325	7	rs1899689	121964349	121952981	122016519	T	C	0.000704585059942	CADPS2	0	intronic	3.465	7	5	1.5e-12	0.0117	0.0016	1.0018	0.8944	0.0137
326	7	rs2283093	126721231	126647487	126785804	T	C	0.00865873752591	GRM8	0	intronic	3.816	6	7	3.1e-09	0.0127	0.0021	1.0201	0.226	0.0165
327	7	rs896183	127831580	127831580	127839863	A	G	0.00832830017018	MIR129-1	16343	intergenic	1.59	NA	5	2.3e-09	0.0102	0.0017	0.98531	0.2913	0.014
328	7	rs1593304	131619847	131619847	131627573	A	G	0.00730500244262	AC009518.4	0	ncRNA_intronic	18.3	NA	2	1.3e-08	0.0126	0.0022	0.96031	0.02185	0.0177
329	7	rs7802342	137435925	137402718	137437156	T	G	0.00538177829273	DGKI	0	intronic	1.63	6	5	3.1e-10	-0.0121	0.0019	0.9984	0.9147	0.0148
330	7	rs7811342	138794618	138785283	138845364	T	C	0.000955836415654	ZC3HAV1	152	upstream	4.483	4	1	1.1e-11	0.0197	0.0029	1.03107	0.1671	0.0221
331	7	rs10243319	147674678	147627395	147746031	T	C	0.00668570635486	CNTNAP2	0	intronic	2.363	7	7	1.2e-09	0.0107	0.0018	1.014	0.3125	0.0137
332	7	rs2907948	150638484	150600845	150690079	A	G	0.000250184368531	KCNH2	3564	intergenic	1.817	NA	5	1.3e-13	-0.0141	0.0019	1.00531	0.7336	0.0157
333	8	rs1658820	4288577	4288577	4288577	T	G	0.000990115821026	CSMD1	0	intronic	0.977	7	9	5.9e-12	0.0141	0.0021	1.01207	0.4499	0.0158
334	8	rs10283145	10241411	8088230	12203305	T	C	2.3401822262e-08	MSRA	0	intronic	4.469	5	4	1.5e-23	-0.0164	0.0016	0.95925	0.001924	0.0134
335	8	rs13263601	14095900	14040265	14361100	A	C	4.80097995079e-06	SGCZ	0	intronic	0.45	7	9	2.2e-17	-0.0154	0.0018	0.98138	0.1802	0.0141
336	8	rs13278290	15560370	15392871	15611839	T	C	0.00114470878459	TUSC3	0	intronic	2.812	5	2	9e-11	0.0116	0.0018	0.96938	0.02548	0.0139
337	8	rs2959592	17002725	16998945	17024939	T	C	0.00548404823199	ZDHHC2	10812	ncRNA_intronic	9.906	NA	2	2.3e-08	0.0118	0.0021	0.95447	0.004791	0.0165
338	8	rs4366093	20639811	20608550	20668624	T	C	0.000887433916275	TMEM97P2	152134	intergenic	1.693	7	9	6.7e-11	-0.0121	0.0018	0.96628	0.01708	0.0144
339	8	rs11781222	23389571	23329985	23393572	T	C	0.00266066387519	SLC25A37	0	intronic	2.004	4	1	5.3e-11	0.0158	0.0024	1.00521	0.7954	0.0201
340	8	rs1982441	28021769	27985864	28051289	T	G	0.000672245592796	ELP3	0	intronic	4.977	NA	4	7e-12	0.0175	0.0026	1.03324	0.09339	0.0195
341	8	rs1362910	30856464	30820168	30956654	A	G	0.000523541413772	PURG	0	intronic	7.39	6	5	1.2e-12	0.0121	0.0017	0.98906	0.4197	0.0136
342	8	rs7826312	32400115	32295903	32400115	T	C	0.00147370287603	NRG1	0	intronic	1.395	5	5	4.9e-10	-0.0104	0.0017	1.03655	0.007802	0.0135
343	8	rs12545740	33455300	33278000	33462680	A	C	0.00880672222404	DUSP26	0	UTR5	12.43	2b	1	2.5e-09	0.0105	0.0018	1.0139	0.3208	0.0139
344	8	rs7844647	34503776	34108334	34520184	T	C	0.000247948905098	RP11-258J10.1	137793	intergenic	1.536	6	7	2.8e-11	0.0123	0.0018	1.04865	0.001661	0.0151
345	8	rs6471941	62117973	62007450	62142503	A	G	0.000349051078473	CLVS1	0	intronic	0.83	5	9	3.1e-13	0.0156	0.0021	0.99312	0.6932	0.0176
346	8	rs705980	64727201	64642614	64875487	T	C	0.00207859556694	RP11-32K4.1	0	ncRNA_intronic	2.345	NA	5	7.7e-11	-0.0112	0.0017	1.01765	0.1917	0.0134
347	8	rs16932761	67202787	67194135	67209954	A	G	0.000650928190847	LINC00967	93236	intergenic	13.2	3a	5	1.7e-12	-0.014	0.002	1.00894	0.5618	0.0153
348	8	rs12550268	73436094	73426274	73496588	A	G	9.02700276935e-08	KCNB2	13531	intergenic	2.535	6	14	7.1e-22	0.0167	0.0017	0.97375	0.04881	0.0135
349	8	rs900053	74690315	74672615	74826565	A	G	0.00444510207332	UBE2W	2016	intronic	2.493	7	5	3.2e-10	-0.0164	0.0026	1.01623	0.4277	0.0203
350	8	rs12681744	77174390	76708077	77324512	A	G	1.12604289271e-07	RNU2-54P	3387	intergenic	0.024	7	15	1.7e-24	-0.0176	0.0017	1.02327	0.08607	0.0134
351	8	rs16907751	81375457	81350583	81443787	T	C	0.000699139460472	ZBTB10	22396	intergenic	0.436	6	14	1.6e-12	-0.0209	0.003	0.99422	0.795	0.0224
352	8	rs1465809	85080457	85006136	85097067	A	G	6.22524545109e-05	TPM3P3	5750	intergenic	0.712	NA	14	6e-13	0.0143	0.002	0.95323	0.002396	0.0158
353	8	rs2467210	85679207	85468280	85714232	A	G	0.000320888783238	RALYL	0	intronic	6.026	6	5	7.9e-13	-0.0145	0.002	1.02398	0.1348	0.0158
354	8	rs7006629	87519542	87271776	87558283	T	C	0.00408923917606	RMDN1:CPNE3	00:00:00	intronic	5.751	5	1	2.5e-10	0.0109	0.0017	1.01015	0.4467	0.0133
355	8	rs2174367	89408196	89280863	89755218	T	G	0.0021300241841	RNA5SP272	469	ncRNA_intronic	2.056	5	15	9.3e-11	-0.0121	0.0019	1.0202	0.1658	0.0144
356	8	rs1899898	93240419	93204442	93262882	T	C	0.00613970048978	RUNX1T1	124904	intergenic	6.62	7	9	6.8e-10	0.0113	0.0018	0.99045	0.4998	0.0143
357	8	rs12680842	95582606	95330332	95634841	A	G	0.000123822533403	KIAA1429	16848	downstream	4.59	5	5	4.4e-14	0.0133	0.0018	0.98491	0.2827	0.0142
358	8	rs3134358	101958433	101930585	101998674	T	G	0.000311705729753	YWHAZ	0	intronic	1.813	3a	2	2.8e-12	0.0125	0.0018	0.97015	0.02809	0.0138
359	8	rs1481026	106460871	106407392	106464271	T	C	0.00411734856344	ZFPM2	0	intronic	0.97	6	5	5.3e-08	0.0115	0.0021	0.94639	0.0007894	0.0164
360	8	rs13250058	112270826	112245473	112501650	T	G	0.0041691121012	RP11-946L20.4	22393	intergenic	0.123	5	9	2.9e-10	0.0112	0.0018	0.98758	0.3864	0.0144
361	8	rs2737249	116661045	116476393	116926700	T	G	2.15643250975e-07	TRPS1	0	intronic	1.753	5	1	9e-21	0.0171	0.0018	0.98778	0.3874	0.0142
362	8	rs17450772	118895712	118829413	118923187	T	C	0.00413842929152	EXT1	0	intronic	1.376	5	2	2.9e-10	-0.0189	0.003	1.01898	0.3761	0.0212
363	8	rs16906845	138215228	138213836	138215647	A	G	0.00901215022654	RNU6-144P	97526	intergenic	4.524	5	9	2.2e-09	-0.0225	0.0038	0.97765	0.4113	0.0275
364	8	rs6583611	143330576	143297312	143404118	A	G	0.000378876665557	TSNARE1	0	intronic	1.034	5	5	3.1e-10	-0.0103	0.0016	1.05001	0.0003159	0.0135
365	9	rs7042372	6959840	6917652	6973460	A	G	0.00152782406663	KDM4C	0	ncRNA_intronic	9.358	3a	2	3.8e-11	0.0122	0.0018	0.98069	0.1676	0.0141
366	9	rs1865341	8845911	8843382	8849392	T	C	0.00439461838502	PTPRD	0	intronic	17.64	NA	1	2.5e-10	0.0128	0.002	0.99154	0.5861	0.0156
367	9	rs10118866	10119157	10114943	10143077	T	G	0.00866584308404	PTPRD	0	intronic	0.843	7	7	6.2e-09	0.012	0.0021	0.97365	0.09637	0.016
368	9	rs17820822	11831420	11265159	11979793	T	G	4.14300494081e-05	RNU2-47P	468845	intergenic	4.463	6	5	2.9e-15	0.0143	0.0018	0.9856	0.2975	0.0139
369	9	rs13298062	13941513	13921441	13959282	A	G	0.00563112566246	LINC00583	0	ncRNA_intronic	16.58	5	5	3.8e-10	0.0137	0.0022	1.00371	0.8272	0.017
370	9	rs7031064	14455076	14442045	14463820	A	G	0.00535913339592	NFIB	56093	intergenic	2.659	7	5	3.1e-10	0.0108	0.0017	1.0017	0.9005	0.0134
371	9	rs10962225	15936528	15533394	16053793	T	C	7.94266770672e-08	CCDC171	0	intronic	6.172	4	2	2.5e-21	-0.0167	0.0018	1.02932	0.03549	0.0137
372	9	rs10962549	16719445	16712247	16787786	T	C	1.89709400214e-06	BNC2	0	intronic	0.486	7	2	2.5e-17	0.0198	0.0023	1.04571	0.01181	0.0177
373	9	rs10811901	23356935	23291526	23370987	A	G	0.000132500836526	SUMO2P2	275168	intergenic	1.235	7	9	2.5e-11	0.0111	0.0017	1.05211	0.0001592	0.0134
374	9	rs7874154	27777012	27748698	27825454	T	C	0.00025043051708	CTAGE12P	166268	intergenic	14.13	7	5	1.8e-13	-0.0127	0.0017	1.00995	0.4589	0.0134
375	9	rs10968576	28414339	28410683	28510415	A	G	6.35732266398e-08	LINGO2	0	intronic	0.043	7	9	9.3e-45	-0.0245	0.0017	0.96735	0.02046	0.0143
376	9	rs13285474	28942538	28889907	29070092	T	C	0.00682606084345	MIR873	53584	intergenic	2.79	7	5	1.2e-09	-0.0145	0.0024	1.01755	0.3369	0.0182
377	9	rs11792311	29672405	29599001	29777930	A	G	0.000520311758189	MIR873	783451	intergenic	1.553	6	9	1.3e-12	-0.0144	0.002	1.0142	0.3682	0.0157
378	9	rs10971721	33827694	33759363	34149626	T	C	0.000398816868219	UBE2R2	0	intronic	1.987	7	4	5.7e-13	-0.0199	0.0028	1.01572	0.457	0.021
379	9	rs13290794	37183628	37044123	37379492	A	G	3.98264262042e-05	ZCCHC7	0	intronic	4.505	7	4	1.9e-15	-0.0141	0.0018	0.99025	0.4812	0.0139
380	9	rs10746862	73780912	73737703	73899145	T	G	0.000642434818017	TRPM3	0	intronic	2.557	7	5	5.2e-12	-0.0121	0.0017	1.02143	0.117	0.0135
381	9	rs9314675	81371636	81324935	81377455	T	G	0.000619903186088	MTND2P8	13975	intergenic	2.884	7	5	3.7e-11	-0.0114	0.0017	1.03407	0.01229	0.0134
382	9	rs11138082	81739686	81727018	81747339	T	C	0.00553681393845	RP11-165H23.1	10650	intergenic	1.682	6	5	1.1e-08	0.0123	0.0022	0.9582	0.01125	0.0169
383	9	rs11138313	82240968	82188040	82305000	A	G	0.00479714128721	TLE4	0	intronic	6.173	7	5	3e-09	0.0169	0.0028	0.95304	0.03184	0.0224
384	9	rs1187352	87293457	87247448	87333742	T	C	0.00212263917009	NTRK2	0	intronic	0.083	NA	4	6e-11	-0.0119	0.0018	0.98511	0.2894	0.0142
385	9	rs12380880	88912765	88872039	88978488	T	C	0.00556848250893	ZCCHC6	0	intronic	0.133	5	4	4.8e-10	-0.0129	0.0021	0.99064	0.5628	0.0163
386	9	rs10797115	92191256	92131699	92230747	T	C	0.000383001472798	GADD45G	28671	intergenic	5.088	4	5	9.9e-13	0.0124	0.0017	1.01816	0.1788	0.0134
387	9	rs7869771	94180627	94167045	94188856	A	C	0.000425509440048	NFIL3	0	intronic	2.244	5	2	4.9e-13	0.014	0.0019	1.00531	0.7278	0.0151
388	9	rs9650755	96484342	96386760	96484959	A	G	2.44874842993e-05	PHF2	42472	intergenic	2.533	6	5	2.8e-15	-0.0154	0.002	0.97161	0.05811	0.0152
389	9	rs450231	101481205	101476225	101558609	A	G	0.00379151127316	GABBR2	9725	intergenic	4.025	NA	7	2.1e-10	-0.0127	0.002	1.01238	0.4278	0.0155
390	9	rs10760678	102079941	102075117	102162305	A	G	0.00192270431073	KRT8P11	11047	intergenic	5.587	7	9	9.5e-11	-0.0113	0.0017	0.97883	0.1148	0.0135
391	9	rs9299338	103108178	102735497	103142396	A	G	1.12103263296e-06	TEX10	0	intronic	4.7	6	4	4.4e-19	-0.0165	0.0019	0.98639	0.3373	0.0143
392	9	rs10989568	104396304	104348150	104544727	A	G	0.00280209894805	GRIN3A	0	intronic	4.014	7	5	6.6e-10	0.0107	0.0017	1.0285	0.03634	0.0134
393	9	rs7024334	109072075	109010799	109150784	T	G	0.000849110882102	RP11-308N19.1	0	ncRNA_intronic	2.42	6	5	3.1e-12	0.0138	0.002	1.00753	0.6384	0.0159
394	9	rs6477694	111932342	111932342	111932785	T	C	0.000346851766392	EPB41L4B	1912	intergenic	2.6	7	5	3.8e-13	-0.0123	0.0017	0.99054	0.496	0.014
395	9	rs1928295	120378483	120361418	120406009	T	C	3.66943240143e-06	RP11-500B12.1	32400	intergenic	3.92	7	7	5.4e-18	0.0141	0.0016	0.99164	0.5293	0.0134
396	9	rs7865157	122631560	122628952	122658213	T	C	0.00285673930843	RP11-360A18.2	65770	intergenic	2.35	4	5	3.7e-10	0.0177	0.0028	1.03863	0.07852	0.0216
397	9	rs10818810	126096522	126091384	126123009	A	G	0.000223269955939	CRB2	21926	intergenic	2.632	7	5	1.1e-13	0.0126	0.0017	1.00682	0.6226	0.0139
398	9	rs10818938	127049237	126999153	127182293	A	G	0.00275851877644	NEK6	0	intronic	8.334	4	2	5.1e-11	0.0114	0.0017	0.9992	0.9527	0.0134
399	9	rs13292976	129467340	129424719	129471897	T	C	8.78661348368e-05	LMX1B	4028	intergenic	6.694	5	1	3.1e-14	0.0131	0.0017	1.02	0.1406	0.0134
400	9	rs12005136	131059830	130989707	131169868	A	C	0.000119752397939	SWI5	8560	intergenic	1.963	3a	5	3.5e-14	-0.0188	0.0025	0.98157	0.3455	0.0197
401	9	rs4740383	133783566	133781876	133794491	A	G	0.000553179294012	FIBCD1	0	intronic	15.25	4	4	1.9e-12	0.0126	0.0018	1.01572	0.2653	0.014
402	9	rs1778991	137974333	137971311	137977235	T	C	0.00806972544863	OLFM1	0	intronic	0.785	4	5	4.8e-07	-0.0103	0.002	0.94035	8.991e-05	0.0157
403	9	rs11792069	140646121	140631272	140654590	A	G	0.00369446091013	EHMT1	0	intronic	0.995	5	4	6.5e-10	0.0145	0.0024	1.03438	0.0904	0.02
404	10	rs11251352	2585792	2561766	2611192	A	G	0.00631321721668	LINC00701	228522	ncRNA_intronic	1.578	4	5	7e-10	-0.0109	0.0018	1.00864	0.532	0.0137
405	10	rs10795422	16759312	16718607	16774121	A	G	0.000188490599248	RSU1	0	intronic	14.51	6	5	9.3e-14	-0.0139	0.0019	1.01167	0.4271	0.0146
406	10	rs12768319	19812754	19720907	19812754	T	C	0.00375102880778	MALRD1	0	intronic	0.477	7	5	1.6e-10	-0.0123	0.0019	1.00793	0.6069	0.0153
407	10	rs12770228	21783634	21690509	22299503	A	G	3.69345066482e-08	CASC10	0	UTR3	14.33	3a	1	1.6e-21	0.0177	0.0019	0.96108	0.005549	0.0143
408	10	rs12779943	27312657	27206854	27594414	T	C	0.0019547881413	ANKRD26	0	intronic	7.284	1f	1	2e-11	0.0213	0.0032	0.9996	0.9879	0.0242
409	10	rs12762034	33969931	33949897	34064066	T	C	0.000172232769559	LINC00838	78709	intergenic	0.433	5	5	7.3e-14	-0.024	0.0032	1.01918	0.446	0.0249
410	10	rs2477017	34911879	34732950	34955387	A	G	0.00667409785781	PARD3	0	intronic	1.162	4	5	5.4e-09	0.0104	0.0018	1.02768	0.04638	0.0137
411	10	rs6479905	65315231	64822828	65365385	A	G	9.86941514392e-05	REEP3	0	intronic	2.207	5	2	3.7e-14	-0.013	0.0017	1.01888	0.1621	0.0134
412	10	rs1227244	66590825	66590218	66809379	A	G	0.00340123998739	ANXA2P3	4488	intergenic	0.918	6	14	1e-08	-0.0106	0.0019	1.04321	0.003012	0.0143
413	10	rs11000980	76068817	75776804	76479932	A	G	0.000822884752511	ADK	0	intronic	0.896	7	5	2.4e-11	0.0112	0.0017	1.0285	0.04239	0.0139
414	10	rs4745794	77534000	77532628	77660765	A	G	0.00196166409222	C10orf11	0	intergenic	7.257	6	5	7.2e-11	-0.0114	0.0017	0.98177	0.1716	0.0135
415	10	rs11001963	78760959	78745937	78763297	T	C	0.00576621604008	KCNMA1	0	intronic	10.74	7	4	1.2e-09	0.0108	0.0018	1.01806	0.1864	0.0135
416	10	rs999889	84279949	84210780	84322815	A	G	0.00781815593126	NRG3	0	intronic	1.008	NA	9	1.4e-08	-0.0108	0.0019	1.03396	0.0249	0.0149
417	10	rs7899106	87410904	87339257	87655087	A	G	1.77732763474e-06	GRID1	0	intronic	1.679	5	5	1e-18	-0.0331	0.0037	1.02214	0.4933	0.032
418	10	rs2114824	88119015	88096047	88325763	A	G	0.000357388265407	GRID1	0	intronic	1.417	NA	5	3.1e-13	-0.0126	0.0017	0.99581	0.7552	0.0133
419	10	rs2631681	93032943	92982908	93064890	T	C	0.00318657952303	PCGF5	0	intronic	4.42	6	4	8.9e-11	-0.0113	0.0017	0.99561	0.7557	0.0142
420	10	rs1468069	98988759	98967236	99099397	A	C	0.00250969405421	ARHGAP19-SLIT1:ARHGAP19	00:00:00	intronic	4.099	NA	4	8.5e-09	0.0104	0.0018	1.04498	0.00155	0.0139
421	10	rs522110	99772885	99694970	100017453	A	G	4.48613790911e-08	CRTAC1	0	intronic	2.887	NA	5	1.2e-21	-0.0165	0.0017	1.03593	0.008772	0.0135
422	10	rs17094222	102395440	102395440	102456070	T	C	6.77878964112e-07	HIF1AN	75684	intergenic	2.772	7	5	2.2e-19	-0.0181	0.002	1.02245	0.1787	0.0165
423	10	rs12411886	104685299	104229588	105059896	A	C	5.80546192591e-08	CNNM2	0	intronic	1.328	1f	5	1.5e-19	0.0271	0.003	0.92229	0.0005925	0.0236
424	10	rs7901695	114754088	114722134	114817009	T	C	1.48112555731e-07	TCF7L2	0	intronic	1.346	5	4	1.9e-21	0.0168	0.0018	1.01949	0.1834	0.0145
425	10	rs10886017	118672531	118545954	118896767	A	C	2.66989390312e-05	KIAA1598	0	intronic	NA	6	4	1.4e-15	0.0152	0.0019	1.02061	0.1832	0.0153
426	10	rs4523610	122069448	122047355	122081290	T	C	0.00915878857426	PPAPDC1A	147017	intergenic	0.901	6	1	1.3e-09	-0.0123	0.002	1.0017	0.9118	0.0158
427	10	rs845084	125220036	125179184	125256095	A	G	0.000643376868283	GPR26	205834	ncRNA_intronic	3.082	5	5	1.3e-12	0.014	0.002	1.00381	0.8004	0.0151
428	10	rs17636031	126594078	126582160	126739338	T	C	5.28233292628e-06	ZRANB1	36613	intergenic	13.44	6	5	1.2e-17	-0.016	0.0019	1.00894	0.5894	0.0165
429	10	rs4880341	133992689	133959835	134037106	T	C	0.00105511754964	JAKMIP3	0	intronic	0.478	1f	5	1.1e-11	-0.0118	0.0017	1.01623	0.2352	0.0136
430	11	rs4963120	825777	721570	910259	T	C	0.000317844867637	PNPLA2	203	ncRNA_intronic	5.247	NA	2	3.6e-13	0.013	0.0018	0.98787	0.3911	0.0142
431	11	rs10840606	2234690	2199686	2234690	A	G	0.000802028447961	MIR4686	40321	intergenic	3.698	4	2	3.2e-12	-0.0164	0.0024	0.98748	0.4957	0.0185
432	11	rs10128597	8694830	8386616	8694830	A	G	1.61219363355e-07	TRIM66	1416	intergenic	2.487	7	4	3.9e-24	-0.019	0.0019	0.98246	0.2369	0.015
433	11	rs7112296	11758860	11725595	11796897	A	G	0.0053500679711	MIR4299	80590	intergenic	6.846	6	5	2.3e-09	-0.0104	0.0017	0.97511	0.06402	0.0136
434	11	rs7942486	13288698	13230633	13370535	T	G	2.14432337613e-08	ARNTL	9500	intergenic	0.247	5	5	2.4e-21	0.0155	0.0016	1.04383	0.00157	0.0136
435	11	rs7121171	14446420	14399564	14709706	A	G	0.00809778839279	COPB1	18565	intergenic	3.444	7	5	1.2e-07	0.0089	0.0017	0.95916	0.002358	0.0137
436	11	rs1557765	17403639	17368013	17421886	T	C	0.00022780532011	KCNJ11	3766	ncRNA_exonic	2.475	5	4	2.1e-13	-0.0124	0.0017	0.98462	0.2592	0.0137
437	11	rs11030084	27643725	27277760	27742447	T	C	1.38240537246e-07	BDNF-AS:LINC00678	00:00:00	ncRNA_intronic	NA	5	4	4.8e-70	-0.0392	0.0022	0.9755	0.1503	0.0172
438	11	rs7948120	28763321	28712741	28874997	T	C	0.00119939708566	OR2BH1P	244860	ncRNA_intronic	1.331	7	5	7.3e-12	-0.0132	0.0019	0.99342	0.6741	0.0156
439	11	rs2467594	29224006	29218767	29262727	A	G	0.00102302559344	OR2BH1P	214960	ncRNA_intronic	1.282	6	9	6.5e-12	-0.0122	0.0018	0.98936	0.4402	0.0139
440	11	rs2065418	30422068	30214914	30520163	T	G	4.44148186287e-07	MPPED2	0	intronic	6.008	NA	5	3.6e-20	0.0166	0.0018	1.00753	0.5879	0.0139
441	11	rs223051	32131303	32113561	32160524	T	C	0.00367913171785	RCN1	4001	intergenic	5.686	NA	2	1.1e-09	0.0112	0.0018	1.02881	0.04625	0.0143
442	11	rs12800235	43747912	43599791	43878534	A	G	1.08926277923e-07	HSD17B12	0	intronic	5.092	1f	4	6.2e-23	-0.0181	0.0018	1.02552	0.07903	0.0143
443	11	rs10742752	45438374	45278203	45494063	T	C	9.49237075466e-05	RP11-430H10.2	28314	ncRNA_intronic	1.122	6	5	1.1e-13	-0.0124	0.0017	0.9719	0.03663	0.0137
444	11	rs11570094	47359706	47229316	47989003	A	C	1.05399678367e-07	MYBPC3	0	intronic	4.536	1f	4	3e-21	0.018	0.0019	0.97404	0.07249	0.0146
445	11	rs4672	64009879	63805335	64138447	A	G	1.37974842559e-05	FKBP2	0	exonic	20.4	4	1	8.4e-14	-0.0237	0.0032	1.10186	0.0001381	0.0254
446	11	rs7102454	65594820	65571855	65664006	T	C	2.50973942762e-06	CFL1	0	intergenic	0.186	5	5	2.4e-18	-0.0158	0.0018	0.98946	0.4502	0.0141
447	11	rs592483	69445173	69275865	69446719	T	C	1.58684514317e-06	CCND1	10681	intergenic	5.547	3a	5	2e-18	-0.0147	0.0017	1.02122	0.1348	0.014
448	11	rs2440885	70563286	70529150	70563919	A	G	0.00460206788995	SHANK2	0	intronic	4.036	5	1	1.2e-07	0.0091	0.0017	0.94431	1.995e-05	0.0134
449	11	rs7123876	72444583	72435983	72483880	T	C	0.00328402066041	ARAP1	0	intronic	4.127	5	4	2.2e-10	-0.0119	0.0019	1.01847	0.2392	0.0155
450	11	rs1465900	76473138	76464812	76511271	A	C	0.00311677450789	TSKU	20156	ncRNA_intronic	2.246	NA	5	4.8e-10	0.0125	0.002	0.97219	0.07489	0.0158
451	11	rs2450128	77940075	77909014	78135704	A	G	0.00747885303371	GAB2	0	intronic	1.253	5	4	3.4e-09	-0.0134	0.0023	0.9721	0.1226	0.0183
452	11	rs10898319	84613804	84613381	85282750	T	C	8.36215860795e-05	DLG2	0	intronic	2.851	5	5	2e-12	-0.0124	0.0018	0.95619	0.001579	0.0142
453	11	rs7101903	90016778	89918373	90036064	A	G	0.00435935799496	DISC1FP1	0	ncRNA_exonic	3.549	7	5	7.3e-09	0.0108	0.0019	1.03946	0.008611	0.0147
454	11	rs2605603	93221105	93175245	93255014	A	G	0.00336530385465	SMCO4	0	intronic	9.165	7	4	2.5e-10	-0.0103	0.0016	1.01643	0.221	0.0133
455	11	rs2155645	112912947	112826709	112997413	T	C	0.0028759499939	NCAM1	0	intronic	5.181	NA	4	7.1e-10	-0.0116	0.0019	1.03221	0.03595	0.0151
456	11	rs1048932	115044850	115001410	115102758	A	C	1.24090856289e-07	CADM1	0	UTR3	9.685	NA	5	3.8e-22	-0.016	0.0017	1.02163	0.1115	0.0134
457	11	rs17120370	117003388	116705719	117094591	T	C	0.00782395085585	PAFAH1B2	11594	intergenic	0.786	5	7	1.3e-09	-0.0225	0.0037	1.01939	0.5012	0.0286
458	11	rs1786141	118938315	118901262	118961231	T	C	0.000188192249794	VPS11	87	ncRNA_exonic	8.092	1f	1	9.1e-14	0.0131	0.0018	1.01056	0.4387	0.0136
459	11	rs7941030	122522375	122496619	122553139	T	C	0.000430906803714	UBASH3B	4007	intergenic	2.418	6	5	2e-11	-0.0112	0.0017	1.03655	0.008937	0.0137
460	11	rs7925214	130794253	130706918	130894976	T	C	1.02198470672e-06	SNX19	7848	intergenic	2.429	7	5	4.4e-17	0.0147	0.0018	0.95734	0.001417	0.0137
461	11	rs2512885	131467794	131434948	131483597	T	C	8.73558696396e-05	NTM	0	intronic	0.005	NA	5	9.9e-15	-0.0128	0.0017	1.00491	0.7165	0.0134
462	11	rs1625427	131957293	131928971	131985721	T	C	0.000473342918071	NTM	0	intronic	8.516	NA	1	1.4e-12	0.013	0.0018	0.98334	0.2334	0.0141
463	11	rs4936175	132641959	132619363	132705848	T	C	0.000486240719532	OPCML	0	intronic	2.831	7	5	1.4e-12	-0.0122	0.0017	0.98482	0.2568	0.0135
464	11	rs329651	133767622	133599939	133814468	T	G	9.16431124273e-05	MIR4697	776	downstream	13.46	5	4	9e-15	0.0164	0.0021	0.9995	0.9752	0.0176
465	11	rs12364470	134601012	134528720	134611807	T	G	1.79608258474e-05	B3GAT1	319199	intergenic	1.808	5	5	1.1e-15	-0.0178	0.0022	1.03438	0.07266	0.0188
466	12	rs11064524	889902	875653	1050254	T	G	2.07696759223e-07	WNK1	0	intronic	12.23	5	2	1.9e-22	-0.0188	0.0019	1.00904	0.5649	0.0156
467	12	rs2429150	2152655	2145298	2170705	A	C	0.00506750952912	CACNA1C	0	intronic	NA	4	5	2.7e-10	-0.0111	0.0018	0.9981	0.8888	0.0136
468	12	rs10744146	17212881	17097536	17245635	A	G	0.000215711482486	RNU6-837P	11450	intergenic	2.06	5	9	1.4e-12	-0.0122	0.0017	0.96986	0.02167	0.0133
469	12	rs621042	18789007	18788147	18792404	A	C	0.00681120126109	PIK3C2G	0	intronic	3.098	7	4	6.3e-10	-0.0107	0.0017	0.9971	0.8297	0.0135
470	12	rs10841188	19379693	19204958	19509905	A	G	0.00258057598169	PLEKHA5	0	intronic	0.469	7	5	7.9e-11	-0.0129	0.002	1.01288	0.4019	0.0152
471	12	rs2466869	23052948	23016471	23078449	A	G	0.00816039897878	RPS27P22	177544	ncRNA_intronic	2.737	5	5	3.5e-07	-0.01	0.002	0.94791	0.0006375	0.0157
472	12	rs7970953	24075508	23986029	24101155	A	G	0.000154048954031	SOX5	0	intronic	0.012	6	2	9.8e-14	0.0135	0.0018	0.98098	0.1926	0.0148
473	12	rs11052536	33371849	33370214	33423091	T	C	0.00076590034543	SNORD112	143668	intergenic	1.059	7	9	3.2e-12	0.017	0.0024	0.98403	0.4174	0.0199
474	12	rs11170468	39430048	39398171	39537604	A	C	0.00283689226696	CPNE8	128815	intergenic	5.881	4	7	1.9e-10	0.0123	0.0019	1.02194	0.1738	0.016
475	12	rs2733287	41880909	41724555	41993653	A	C	5.79911307612e-07	PDZRN4	0	intronic	0.801	NA	5	6.8e-20	-0.0157	0.0017	0.99243	0.571	0.0134
476	12	rs2269828	47471439	47467018	47482244	A	G	0.00598408662646	AMIGO2	0	exonic	5.828	4	1	4.4e-09	-0.0105	0.0018	0.97054	0.04149	0.0147
477	12	rs1054442	49389320	49252983	49587330	A	C	0.00240413361075	DDN	0	ncRNA_intronic	3.113	NA	1	2.5e-08	-0.0103	0.0018	0.93679	3.268e-06	0.014
478	12	rs1075366	50192009	50169070	50289667	T	C	1.63542715726e-07	NCKAP5L	0	intronic	8.224	5	4	5.2e-33	-0.0203	0.0017	0.98432	0.2477	0.0137
479	12	rs4077093	51593616	51587295	51604820	T	G	0.00923497485587	POU6F1	0	UTR5	14.3	NA	4	5.1e-09	0.0128	0.0022	1.02409	0.1508	0.0165
480	12	rs7134628	53785861	53730160	54086274	A	G	0.0090014323	SP1	0	intronic	6.994	2b	1	1.2e-09	0.0172	0.0028	1.0013	0.9547	0.0223
481	12	rs4759075	54667285	54600543	54702966	T	C	0.000475534248037	CBX5	0	ncRNA_intronic	2.877	6	4	1.4e-11	0.0112	0.0017	1.03386	0.01668	0.0139
482	12	rs2271189	56494991	56358712	56609885	A	G	2.63266418015e-05	ERBB3	0	exonic	5.715	NA	4	5e-16	-0.0144	0.0018	1.00411	0.7717	0.014
483	12	rs774211	56920939	56860020	56958673	T	C	0.00614174511398	RBMS2	0	intronic	2.205	4	1	4.6e-10	0.0139	0.0022	1.00321	0.8641	0.0186
484	12	rs11173522	60953472	60864252	61241140	A	C	0.00754319768795	SNORA19	195755	intergenic	3.795	7	9	1.1e-09	0.0128	0.0021	1.00995	0.5534	0.0167
485	12	rs1819844	68205604	68202102	68246876	A	G	0.00214960760725	RP11-43N5.1	82348	intergenic	0.1	5	2	2.6e-11	0.0143	0.0021	0.9993	0.9686	0.0176
486	12	rs650198	69674595	69622084	69792610	T	C	0.000209691240334	CPSF6	6456	intergenic	3.1	7	5	3.7e-13	-0.014	0.0019	0.97511	0.08971	0.0148
487	12	rs11115176	82465797	82400498	82468035	T	C	0.00231393114176	RP11-362A1.1	78884	intergenic	2.183	6	9	2e-10	0.0121	0.0019	0.97326	0.0836	0.0157
488	12	rs12299814	90216146	90125089	90228900	A	C	4.79936296369e-05	RNU6-148P	68216	intergenic	2.321	5	5	5.2e-15	-0.0157	0.002	1.01928	0.2141	0.0154
489	12	rs11105842	91243910	91222669	91257268	A	G	0.00821778741076	CCER1	55488	intergenic	6.307	6	7	3e-09	-0.0106	0.0018	1.01796	0.1969	0.0138
490	12	rs4762369	97579064	97496089	97609672	A	G	0.00289546270115	NEDD1	231934	ncRNA_exonic	0.607	6	5	2.9e-09	0.0131	0.0022	0.95533	0.007256	0.017
491	12	rs1420341	97913785	97872061	97958199	T	C	0.00270388304287	RMST	0	ncRNA_intronic	0.819	6	4	2.1e-09	-0.0138	0.0023	1.04718	0.008476	0.0175
492	12	rs2246664	99611659	99436519	99691448	A	G	7.48351826744e-06	ANKS1B	0	intronic	2.259	7	5	1.8e-14	0.0137	0.0018	0.94781	0.0001084	0.0138
493	12	rs1464321	103656233	103627123	103772777	A	C	1.81803807619e-07	C12orf42	0	intronic	0.892	NA	9	1.6e-21	0.0189	0.002	1.01461	0.3503	0.0155
494	12	rs1895957	108376269	108267858	108488846	T	G	1.36527400243e-05	WSCD2	146978	intergenic	17.3	5	9	1.4e-16	-0.0171	0.0021	0.98827	0.4689	0.0162
495	12	rs10492229	110602173	110272077	111212762	T	C	1.33072326487e-05	IFT81	0	intronic	1.61	6	4	7.7e-14	0.0142	0.0019	1.06769	3.544e-05	0.0158
496	12	rs11066188	112610714	111826477	113218868	A	G	0.000518667832776	HECTD4	0	intronic	NA	5	4	8.1e-13	-0.012	0.0017	1.00501	0.7212	0.0141
497	12	rs4766710	114437708	114258660	114539979	A	G	0.0022071610022	RBM19	33531	intergenic	1.132	7	9	3.7e-11	0.0229	0.0035	1.01238	0.6603	0.0279
498	12	rs7973955	118409640	118404498	118420282	A	G	0.000739745543862	KSR2	2851	intergenic	NA	5	5	3.7e-11	-0.0126	0.0019	0.96609	0.01974	0.0148
499	12	rs3887080	121661966	121627748	121717956	A	G	0.000894617099454	P2RX4	0	intronic	3.881	NA	2	5.1e-12	0.0181	0.0026	0.98177	0.3813	0.021
500	12	rs10734924	123018894	122781897	123144293	T	G	2.50149450173e-08	KNTC1	0	intronic	7.47	7	4	3.4e-24	-0.0204	0.002	0.95437	0.002239	0.0153
501	12	rs7133378	124409502	124401710	124496316	A	G	0.000297077741162	DNAH10:CCDC92	00:00:00	intronic	1.41	7	4	9.4e-13	0.0125	0.0018	1.02511	0.08336	0.0143
502	12	rs7136785	133463086	133217851	133493082	A	C	0.000169663210975	CHFR	0	intronic	5.372	4	1	9.1e-13	0.0134	0.0019	1.0351	0.01794	0.0146
503	13	rs1218822	28011963	27959981	28112663	A	G	2.04604972263e-07	MTIF3	0	intronic	NA	NA	4	1.9e-22	0.0168	0.0017	0.99124	0.5341	0.0142
504	13	rs9507983	28620036	28592165	28664696	T	C	1.57598589622e-06	FLT3	0	intronic	0.752	5	4	1.4e-18	-0.0156	0.0018	0.98285	0.2051	0.0137
505	13	rs1045411	31033232	30989792	31043841	T	C	3.13545926047e-05	HMGB1	0	UTR3	3.519	NA	4	2.3e-15	-0.0148	0.0019	1.02204	0.159	0.0155
506	13	rs718444	33147052	32996332	33382028	T	C	1.93096034259e-07	PDS5B	13511	intergenic	1.128	NA	14	5.1e-21	-0.0167	0.0018	0.98926	0.4325	0.0138
507	13	rs1336486	40784814	40749213	40813474	T	G	9.24880480051e-05	RPL17P51	13947	intergenic	7.202	6	5	1.8e-14	-0.0141	0.0018	1.01298	0.3656	0.0142
508	13	rs1927850	54111175	54064471	54336968	A	C	1.48498298222e-07	LINC00558	278378	intergenic	1.743	NA	7	3e-21	-0.0157	0.0017	1.01806	0.1848	0.0135
509	13	rs9538141	59178258	58912972	59301167	A	G	1.5413351166e-07	CTAGE16P	73097	intergenic	4.576	7	9	3.5e-21	0.0164	0.0017	0.98305	0.2065	0.0135
510	13	rs11618552	62669223	62637475	62725419	A	G	0.00509825278874	LINC00358	65541	intergenic	1.776	5	9	1e-08	0.0101	0.0018	0.96503	0.009769	0.0138
511	13	rs9540493	66205704	66202811	66208985	A	G	1.12233211531e-05	HNRNPA3P5	156359	intergenic	3.879	5	2	8.1e-17	0.0139	0.0017	1.00914	0.5153	0.0139
512	13	rs9571687	67472713	67361910	67506443	A	C	0.000408611912444	PCDH9:PCDH9-AS2	00:00:00	ncRNA_intronic	4.887	6	5	2.8e-12	-0.0129	0.0018	1.02809	0.06023	0.0147
513	13	rs17065145	76428188	76386075	76456577	T	C	0.00374119828118	LMO7	0	intronic	1.7	6	4	2e-09	-0.0143	0.0024	0.95954	0.02347	0.0182
514	13	rs9530843	79563749	79558885	79577942	A	C	0.00039112633984	CCT5P2	79071	intergenic	6.409	7	14	4.8e-13	0.0128	0.0018	0.99183	0.5516	0.0137
515	13	rs7331467	86540789	86322442	86588508	A	G	0.000227388876286	MOB1AP1	2344	intergenic	1.642	7	5	1.5e-13	0.0132	0.0018	0.98876	0.4181	0.0139
516	13	rs2198679	89131240	89119294	89199614	A	G	0.00428736061244	LINC00433	61878	intergenic	2.156	NA	9	5.6e-10	0.0107	0.0017	0.98206	0.1792	0.0134
517	13	rs1927790	96922191	96314624	97304003	T	C	4.04193709056e-07	HS6ST3	0	intronic	5.416	NA	5	1.8e-19	-0.0148	0.0016	0.97453	0.05607	0.0135
518	13	rs9634445	98123032	98074366	98266365	A	G	0.00877407543329	RAP2A	1649	intergenic	NA	7	5	1.5e-09	0.0114	0.0019	1.00692	0.6396	0.0148
519	13	rs17574378	99116384	99100474	99245713	T	C	0.00449817842696	STK24	0	intronic	2.138	7	4	2.4e-10	0.012	0.0019	0.99392	0.68	0.0147
520	13	rs2479958	111984244	111969629	111984244	A	G	6.34852901031e-06	TEX29	0	intronic	2.163	7	5	1.5e-17	0.0154	0.0018	0.9971	0.8337	0.0136
521	14	rs12432376	25942829	25878636	25985541	A	G	1.97455741224e-07	OR7K1P	114933	intergenic	1.715	7	9	2.6e-28	0.0215	0.0019	1.01096	0.469	0.0151
522	14	rs12887636	29702590	29536996	29819063	T	G	1.28542146062e-07	RNU11-5P	243399	intergenic	16.13	4	7	7.2e-24	0.0176	0.0017	1.02255	0.1228	0.0144
523	14	rs2239647	33292743	33269712	33309495	A	C	6.35853693667e-08	AKAP6	0	exonic	0.002	6	4	4.5e-21	0.0166	0.0018	1.03272	0.02047	0.0139
524	14	rs7144747	35637511	35506926	35832905	A	G	0.00676309625606	KIAA0391:KIAA0391	00:00:00	intronic	2.471	7	4	1.1e-09	-0.0159	0.0026	0.98196	0.3679	0.0202
525	14	rs1955540	40801751	40737430	40886926	T	C	0.000503418606452	FBXO33	900046	intergenic	5.83	NA	8	6.2e-13	-0.0158	0.0022	1.0014	0.9343	0.0171
526	14	rs3007105	47367616	46794666	47416511	T	C	2.66860100366e-06	MDGA2:MDGA2	00:00:00	intronic	2.166	6	9	1.1e-17	0.0142	0.0017	1.0245	0.07497	0.0136
527	14	rs217671	62360464	62358847	62395873	A	G	0.000135764092299	COX4I1P1	61376	ncRNA_intronic	11.27	5	5	1.3e-13	-0.0144	0.0019	1.02644	0.08683	0.0153
528	14	rs4430672	63094407	63048448	63122010	T	C	0.00759522316886	KCNH5	78879	intergenic	2.45	7	5	3.9e-09	0.0127	0.0022	0.97346	0.1097	0.0168
529	14	rs3902951	69789755	69771130	69790778	T	G	0.0012068557963	GALNT16	0	intronic	5.538	NA	5	7e-12	-0.0134	0.002	1.00541	0.7308	0.0157
530	14	rs1007934	73463479	73274745	73529094	A	G	0.000379742751674	ZFYVE1	0	intronic	3.902	7	4	7.6e-12	-0.012	0.0017	1.03293	0.01708	0.0136
531	14	rs17105272	77529783	77507205	77558204	T	C	0.00988697450194	RP11-7F17.5	0	ncRNA_intronic	5.143	5	5	3.2e-09	0.011	0.0019	0.98629	0.3469	0.0147
532	14	rs10146690	79890456	79681303	79977173	A	G	1.75934259357e-07	NRXN3	0	intronic	7.203	7	5	8.6e-38	0.0274	0.0021	0.98354	0.3136	0.0165
533	14	rs7141307	88375040	88241161	88548933	T	C	0.00130751362473	GALC	0	intronic	3.956	7	5	2.8e-11	-0.0133	0.002	0.97756	0.1453	0.0156
534	14	rs1951455	91512339	91324920	91563816	T	C	0.000112106721486	RPS6KA5	0	intronic	2.094	5	5	4.5e-14	-0.0145	0.0019	0.98069	0.1933	0.015
535	14	rs942065	94032065	93699003	94192032	A	G	1.44681288827e-07	UNC79	0	intronic	1.107	NA	5	5.4e-21	0.0169	0.0018	0.98098	0.1714	0.014
536	14	rs4082793	99700080	99667179	99719219	T	C	6.01830221085e-05	BCL11B	0	intronic	2.182	5	2	3.6e-12	-0.0122	0.0018	0.93913	5.585e-06	0.0138
537	14	rs12147845	101144596	101126289	101173911	T	C	0.000360676817964	LINC00523	2189	ncRNA_intronic	6.051	4	2	4.5e-13	0.0199	0.0027	0.98393	0.4488	0.0214
538	14	rs7147503	101539384	101537429	101542600	T	C	0.00162379631942	MEG9	109	downstream	6.823	4	2	2e-11	-0.0119	0.0018	1.00944	0.4991	0.014
539	14	rs3759558	102774260	102536553	102801443	A	G	0.00215940441852	MOK	2722	intergenic	4.626	5	5	1.9e-09	0.014	0.0023	0.94923	0.005087	0.0186
540	14	rs12888955	103256877	103229696	103451713	A	G	1.77565224146e-07	TRAF3	0	intronic	2.728	6	5	1.4e-22	-0.0178	0.0018	0.9862	0.3234	0.014
541	14	rs2010281	103862322	103828399	104332759	A	G	1.29324698628e-07	MARK3	0	intronic	6.259	5	2	6.7e-21	-0.0161	0.0017	0.97863	0.1218	0.014
542	15	rs4906908	27040082	26996008	27048768	T	G	0.00463924200068	GABRB3	0	intronic	0.488	6	9	2.5e-09	-0.0103	0.0017	1.02881	0.03605	0.0135
543	15	rs7172627	31877690	31841860	31956318	A	G	0.00123309925032	OTUD7A	0	intronic	4.033	7	5	1.1e-11	-0.0117	0.0017	1.01096	0.4162	0.0134
544	15	rs8036040	36402716	36352807	36425448	A	C	0.000600615800155	MIR4510	183591	ncRNA_intronic	11.54	3a	2	2.7e-10	0.0109	0.0017	1.04342	0.001487	0.0134
545	15	rs7178205	41971213	41898711	42146632	A	G	0.00417206334465	MGA	0	intronic	2.896	5	4	1.7e-10	0.0142	0.0022	0.99611	0.8237	0.0175
546	15	rs12439798	46584787	46300580	46618157	T	G	0.000428857788158	SNORD11	59072	intergenic	0.821	7	9	6.9e-13	0.0125	0.0017	0.98985	0.4503	0.0135
547	15	rs1912631	47914691	47873605	47977010	A	G	0.00108307557584	SEMA6D	0	intronic	1.443	5	7	1.3e-11	-0.0119	0.0018	1.01725	0.2077	0.0136
548	15	rs3736485	51748610	51695735	52388279	A	G	1.16657179824e-05	DMXL2	0	ncRNA_intronic	11.49	6	4	2.5e-16	0.0134	0.0016	0.97961	0.1256	0.0135
549	15	rs10163018	53525415	53379442	53534338	T	C	0.00282237277759	WDR72	280522	intergenic	2.501	5	7	1.5e-10	-0.0114	0.0018	0.98373	0.2345	0.0138
550	15	rs8041615	59473969	58895504	59505832	T	C	0.00167009143178	MYO1E	0	intronic	4.031	5	4	3.4e-10	-0.0129	0.0021	1.03915	0.01672	0.016
551	15	rs340025	60908307	60878030	60948715	T	C	0.000239556279291	RP11-219B17.1:RORA	00:00:00	ncRNA_intronic	1.667	5	2	1e-13	-0.0124	0.0017	1.0015	0.911	0.0136
552	15	rs12595158	62316035	62129101	62376396	T	C	0.000195875738922	VPS13C	0	exonic	33	6	4	1.9e-13	-0.0394	0.0054	0.94224	0.1772	0.0441
553	15	rs11635675	63793238	63781143	63795628	T	G	0.000652274105994	USP3	3554	intergenic	12.7	4	1	1.3e-11	0.0124	0.0018	0.972	0.04269	0.014
554	15	rs17200912	66730307	66587581	66884975	T	C	0.000334367742884	MAP2K1	0	intronic	NA	7	4	1.2e-12	-0.0145	0.002	0.97346	0.08966	0.0158
555	15	rs2127162	68090824	67675547	68231699	A	C	5.67060830739e-08	MAP2K5	0	intronic	2.602	5	4	2.6e-28	-0.019	0.0017	0.96822	0.01546	0.0134
556	15	rs7164727	73093991	72970111	73284502	T	C	1.76905481376e-07	ADPGK-AS1	3450	intergenic	2.213	4	2	3.3e-25	0.0182	0.0017	1.0144	0.3194	0.0144
557	15	rs11631651	73646487	73628847	73687743	A	C	0.000437677968455	HCN4	0	intronic	1.333	5	5	2e-12	0.0234	0.0033	0.9606	0.1118	0.0253
558	15	rs5742914	74286929	74101300	74286929	T	C	0.00134486517876	STOML1	0	UTR5	9.325	4	1	8.8e-11	0.0175	0.0027	1.04342	0.04166	0.0209
559	15	rs2290573	75129594	74817689	75277412	A	G	0.000364786991014	ULK3	0	intronic	4.602	NA	4	2.7e-12	0.0117	0.0017	0.97297	0.04514	0.0137
560	15	rs11855853	78012618	78001011	78050421	T	C	0.000255216361435	LINGO1	0	intronic	NA	4	5	2.4e-13	-0.0145	0.002	1.01552	0.3189	0.0154
561	15	rs12595749	79432359	79372413	79472522	A	G	2.85436702515e-05	RASGRF1	49243	intergenic	1.514	7	5	5.7e-16	0.0141	0.0017	1.0025	0.8556	0.0135
562	15	rs12593036	81058652	80978266	81066058	A	G	1.34792407359e-05	ABHD17C	10689	intergenic	7.288	7	5	3.8e-16	0.0154	0.0019	0.97726	0.1152	0.0146
563	15	rs12906208	92571691	92560673	92574918	A	G	0.00814019285606	SLCO3A1	0	intronic	0.674	7	1	1.7e-09	-0.0127	0.0021	1.01379	0.4028	0.0163
564	15	rs11633473	95270905	95249902	95280968	A	G	1.50652346587e-07	CTD-2576F9.1	127797	intergenic	21.7	6	9	1.4e-19	-0.0162	0.0018	1.03915	0.006037	0.014
565	15	rs289482	98232714	98232714	98335806	T	C	0.00588078312568	LINC00923	52733	intergenic	1.663	7	5	1.9e-09	-0.0107	0.0018	1.02194	0.112	0.0137
566	15	rs2715423	99511873	99487794	99511873	A	G	0.00645020171756	PGPEP1L	0	exonic	12.64	4	5	8.2e-10	-0.0118	0.0019	0.98857	0.4617	0.0156
567	16	rs11866815	387867	334732	433552	T	C	1.04285690936e-05	AXIN1	0	intronic	0.604	5	2	1e-16	-0.0156	0.0019	0.98373	0.2939	0.0157
568	16	rs2516739	2097158	2068608	2119516	A	G	2.67394265338e-05	NTHL1	0	intronic	1.635	NA	1	1.4e-14	-0.0159	0.0021	1.04279	0.01188	0.0167
569	16	rs12448257	3599655	3550147	3749483	A	G	2.48379939791e-07	NLRC3	0	intronic	1.397	1f	4	8.1e-20	0.0184	0.002	0.96561	0.03893	0.017
570	16	rs2444217	4038387	4013467	4043980	A	G	1.55083805639e-07	ADCY9	0	intronic	3.293	NA	4	1.6e-22	0.0168	0.0017	0.98216	0.2104	0.0144
571	16	rs1876359	4930100	4845462	4962259	T	C	7.11757368861e-05	UBN1	0	exonic	14.49	5	4	1.5e-14	0.013	0.0017	0.98177	0.1864	0.014
572	16	rs12149756	6728603	6696346	6732058	A	G	0.00118850387576	RBFOX1	0	ncRNA_intronic	0.198	6	5	3.7e-11	-0.0125	0.0019	0.97287	0.07773	0.0156
573	16	rs249292	9412804	9370690	9413318	T	C	0.00350818841765	RP11-243A14.1	36640	intergenic	4.404	2b	5	1.9e-10	0.012	0.0019	1.01308	0.3677	0.0145
574	16	rs1990573	9713688	9713228	9737451	A	G	0.000248740335643	RNA5SP404	19602	intergenic	4.875	7	4	2.4e-13	-0.013	0.0018	1.01532	0.291	0.0144
575	16	rs4985155	15129459	15072433	15264493	A	G	0.000327267131246	PDXDC1	0	intronic	8.285	NA	4	3e-12	0.012	0.0017	0.96948	0.02987	0.0143
576	16	rs8046312	19979334	19636966	20066249	A	C	1.54158099161e-07	GPR139	63472	intergenic	2.044	2c	5	1e-28	0.0252	0.0023	1.02286	0.2066	0.0179
577	16	rs2023671	23849839	23756216	23869285	T	G	0.00467557131012	PRKCB	0	intronic	0.384	4	1	5.8e-10	-0.0122	0.002	1.01877	0.2315	0.0155
578	16	rs7195386	24578458	24512509	24613187	T	C	5.84470774232e-05	RBBP6	0	intronic	4.64	6	4	1.1e-14	0.0133	0.0017	0.98098	0.1496	0.0133
579	16	rs4788100	28864673	28298418	29008079	T	C	4.63581276171e-08	SH2B1	0	intronic	0.971	4	5	1.7e-49	-0.026	0.0018	0.96454	0.009514	0.0139
580	16	rs4788204	29995218	29874935	30380486	A	G	1.206550097e-08	TAOK2	0	intronic	7.723	1f	4	2.5e-36	0.0217	0.0017	0.95171	0.0002329	0.0134
581	16	rs9926533	31014179	30820866	31378235	T	C	1.59064565513e-07	STX1B	0	intronic	13.26	5	5	6.7e-28	-0.0201	0.0018	1.01684	0.2273	0.0138
582	16	rs2080454	49062590	49011249	49094077	A	C	0.000117511388394	CBLN1	249237	intergenic	7.319	6	5	1.7e-14	-0.0129	0.0017	1.0009	0.9455	0.0139
583	16	rs1477199	53712135	53555390	53738283	A	G	7.92759224519e-08	RPGRIP1L	0	intronic	17.41	6	5	9.4e-22	-0.0228	0.0024	0.95945	0.03533	0.0197
584	16	rs7189122	56471410	56388044	56571462	T	C	0.00136239672341	NUDT21	0	intronic	2.483	6	4	4.5e-11	-0.015	0.0023	1.03035	0.09331	0.0178
585	16	rs11075489	62803841	62784893	62866489	T	C	0.00334027755382	UBE2FP2	410672	intergenic	10.62	6	9	1.3e-10	-0.0111	0.0017	0.99144	0.5238	0.0134
586	16	rs2307022	68381978	67853425	68427182	A	G	4.65911753191e-06	PRMT7	0	intronic	2.04	NA	3	5.5e-15	0.0135	0.0017	1.05929	3.923e-05	0.014
587	16	rs904808	69958495	69547741	70515355	T	C	1.21454210638e-07	WWP2	0	intronic	0.001	NA	4	4.9e-21	-0.0189	0.002	0.97521	0.1053	0.0155
588	16	rs756717	72996162	72995996	72996162	A	G	1.5326972003e-06	ZFHX3	0	intronic	17.65	NA	4	5.4e-18	-0.0148	0.0017	1.02891	0.03839	0.0138
589	16	rs1125804	74148932	74136686	74195719	A	G	0.00930181793996	AC009120.4	0	ncRNA_intronic	2.804	NA	14	2.3e-09	-0.0105	0.0018	1.01086	0.4368	0.0138
590	16	rs6564360	76779612	76653319	76853395	A	G	0.00866115980566	RP11-96P7.1	87236	ncRNA_intronic	1.351	6	9	1.2e-09	-0.0135	0.0022	0.99631	0.8258	0.0169
591	16	rs2012502	81728081	81716160	81738525	A	C	0.00153866813139	CMIP	0	intronic	4.095	NA	3	4.2e-11	0.0113	0.0017	0.9802	0.1502	0.0139
592	16	rs12934440	82458443	82431542	82480815	A	G	0.00206167528583	CDH13	201964	intergenic	0.82	6	14	1.2e-10	0.0144	0.0022	0.97181	0.1072	0.0177
593	17	rs4516268	1846831	1816762	1866892	A	C	1.206550097e-08	RTN4RL1	0	intronic	6.366	5	5	5.2e-25	-0.0217	0.0021	1.06727	0.0003242	0.0181
594	17	rs1000940	5283252	4812470	5415684	A	G	3.95660639538e-06	RABEP1:NUP88	00:00:00	intronic	2.528	NA	4	1.1e-17	-0.0154	0.0018	1.01725	0.2404	0.0146
595	17	rs1075901	15943910	15868291	16240507	T	C	0.000238819048528	TTC19:NCOR1	00:00:00	intronic	0.926	NA	4	1.2e-13	-0.0121	0.0016	1.00511	0.7039	0.0135
596	17	rs1914889	21267590	21157981	21284673	A	G	1.19463283837e-07	KCNJ12	11918	intergenic	0.65	5	5	7.3e-21	-0.0163	0.0017	1.02388	0.08836	0.0139
597	17	rs1038088	28074563	27924568	28553489	T	G	0.000271796023621	SSH2	0	intronic	11.29	NA	2	4.6e-13	-0.0117	0.0016	1.01918	0.1589	0.0135
598	17	rs11656076	31464270	31433129	31489977	A	G	0.000291714566109	ASIC2	0	intronic	1.784	7	5	5.6e-12	-0.0142	0.0021	1.04081	0.01183	0.0159
599	17	rs12603276	34946547	34831226	34961051	T	C	6.90683689364e-08	GGNBP2	268	downstream	0.007	1d	4	8.2e-21	0.0152	0.0016	0.96938	0.01946	0.0133
600	17	rs8070454	38160754	38122708	38219005	T	C	0.00549622407759	PSMD3	6540	intergenic	3.869	6	5	4.2e-09	-0.0098	0.0017	1.02953	0.03326	0.0137
601	17	rs16966801	39573713	39222498	39647984	A	G	0.000374739360421	AC003958.2	0	ncRNA_intronic	4.922	5	5	1.1e-12	-0.0156	0.0022	0.97599	0.1442	0.0167
602	17	rs17599948	41353410	41232698	41459301	A	G	0.00794496001595	NBR1	0	intronic	4.449	6	4	4.6e-09	0.013	0.0022	0.97074	0.1035	0.0182
603	17	rs9901595	42305699	42191893	42330171	A	G	0.000378876665557	SHC1P2	428	downstream	12.44	7	5	3.1e-10	0.0115	0.0018	1.0594	4.227e-05	0.0141
604	17	rs9899580	47106878	46835629	47207658	T	G	1.30347274681e-07	IGF2BP1	0	intronic	12.83	6	2	9.2e-22	0.0168	0.0017	0.97853	0.1277	0.0143
605	17	rs8071182	55336155	55329559	55337751	A	G	0.00609658428272	MSI2	0	intronic	19.75	3a	1	2.1e-09	0.0133	0.0022	1.0287	0.1117	0.0178
606	17	rs8075273	61728881	61606344	62013474	A	C	0.000411943487169	MAP3K3	0	intronic	2.358	6	4	3.7e-13	-0.0133	0.0018	1.0008	0.9549	0.0149
607	17	rs12602912	65870073	65790474	66089873	T	C	5.2734102611e-06	BPTF	0	intronic	2.337	5	4	9.9e-18	0.0176	0.0021	1.00441	0.7925	0.0167
608	17	rs7209235	73759552	73759552	73816844	A	G	0.00948978411891	GALK1	0	intronic	3.889	4	2	8e-09	-0.0111	0.0019	0.97453	0.0946	0.0154
609	17	rs8081039	75995829	75924118	76095445	T	C	0.00587509661257	TNRC6C	4419	intergenic	6.117	4	2	6.1e-10	0.0233	0.0038	0.98039	0.4979	0.0292
610	17	rs12949279	78558411	78455106	78769600	T	C	2.04934165152e-07	RPTOR	0	intronic	1.478	2b	2	4.7e-27	0.0176	0.0016	0.99173	0.5373	0.0134
611	17	rs7210438	79060180	79046374	79093822	T	C	0.000562264228874	BAIAP2	0	intronic	5.531	1f	3	9.6e-13	0.0142	0.002	1.00511	0.7475	0.0159
612	18	rs1608445	947954	931661	950051	A	G	0.00918140547585	RP11-672L10.1	19959	intergenic	0.914	7	5	3.7e-09	-0.0104	0.0018	0.98334	0.2221	0.0138
613	18	rs8097544	1839564	1811604	1914051	A	G	3.53245649447e-05	LINC00470	431218	intergenic	1.851	6	9	9.3e-16	-0.02	0.0025	1.0024	0.9007	0.0193
614	18	rs1241986	6873954	6873954	6922019	A	G	0.00801652649282	ARHGAP28	0	ncRNA_intronic	4.613	NA	4	1.1e-08	-0.0139	0.0024	1.04008	0.0361	0.0188
615	18	rs303753	21074922	20866546	21200467	A	G	8.60501472133e-08	RIOK3	8354	intergenic	9.568	4	5	3.2e-23	0.0183	0.0018	0.97132	0.04328	0.0144
616	18	rs16940823	22137319	22136195	22205000	A	C	0.00289862042979	RP11-449D8.1	70826	intergenic	1.363	5	5	9e-11	-0.0146	0.0023	0.98896	0.5222	0.0173
617	18	rs1941697	31251276	31208453	31298923	A	G	0.000546943627589	ASXL3	0	intronic	0.009	NA	1	1.2e-12	0.0123	0.0017	1.00924	0.4933	0.0134
618	18	rs1365466	36182440	36125051	36186350	T	C	0.000261419695711	RN7SKP182	413570	intergenic	16.28	5	2	3.3e-13	-0.0137	0.0019	0.98157	0.2215	0.0152
619	18	rs559231	39644247	39467208	39715794	T	G	0.000109995394976	PIK3C3	0	intronic	1.162	4	4	2.4e-14	0.0135	0.0018	1.01066	0.4427	0.0138
620	18	rs1158805	40736590	40655606	40921554	A	C	6.58642511475e-05	RIT2	40932	intergenic	17.23	5	9	1.2e-14	-0.0137	0.0018	0.98236	0.1963	0.0138
621	18	rs954018	42598463	42575661	42606091	A	G	0.00014883659021	SETBP1	0	intronic	6.515	7	5	2.1e-13	-0.013	0.0018	0.97336	0.06329	0.0146
622	18	rs10438964	42950629	42931432	42970483	T	C	0.00305807095178	SLC14A2	0	intronic	0.024	4	2	7.6e-11	-0.0127	0.0019	0.99621	0.8004	0.0151
623	18	rs7239114	45921214	45916272	45924996	A	G	0.000173860828838	ZBTB7C	0	intronic	18.5	6	5	1.2e-13	0.0124	0.0017	1.01684	0.2244	0.0138
624	18	rs12607207	51560823	51452947	51762443	T	C	0.0015180940059	MBD2	118255	intergenic	3.755	5	5	3.7e-09	-0.0116	0.002	1.05117	0.001002	0.0152
625	18	rs8092503	52479487	52471537	52651941	A	G	5.71374771063e-06	RAB27B	0	intronic	1.675	6	5	2.3e-17	-0.0165	0.0019	1.01654	0.2986	0.0157
626	18	rs7243357	56883319	56876228	56902418	T	G	4.70661975299e-07	GRP	4080	intergenic	2.287	6	5	9.1e-20	0.0194	0.0021	1.02357	0.1886	0.0177
627	18	rs12962523	57949855	57859877	57985528	T	C	4.94928761601e-08	MC4R	88708	intergenic	1.088	7	14	2.4e-27	-0.0236	0.0022	1.04456	0.0111	0.0172
628	18	rs12454712	60845884	60845884	60878883	T	C	1.65938088445e-05	BCL2	0	intronic	12.53	2b	1	4.4e-16	-0.0144	0.0018	0.9803	0.1827	0.015
629	18	rs7235205	63373762	63278166	63461638	A	G	0.000171473575739	CDH7	43725	intergenic	2.556	7	9	4.4e-14	-0.0141	0.0019	0.9984	0.9157	0.0151
630	18	rs12604935	69233570	69224478	69250487	A	C	0.00423753557826	RP11-510D19.1	0	ncRNA_intronic	NA	7	9	1e-09	-0.011	0.0018	1.0248	0.08369	0.0142
631	18	rs11150911	73498528	73497644	73511459	A	C	0.000412262348267	RP11-704C2.1	74187	intergenic	0.664	7	8	4.7e-13	0.0133	0.0018	0.99412	0.6864	0.0147
632	18	rs673429	76743413	76741423	76756673	T	C	0.00254754800918	SALL3	0	intronic	0.021	5	1	4.9e-11	0.0235	0.0036	1.00884	0.7521	0.028
633	19	rs3957285	1891992	1808569	1901082	A	G	2.08676964125e-05	ABHD17A	6445	intergenic	0.688	6	5	2.9e-16	0.0144	0.0018	0.99531	0.7409	0.0142
634	19	rs350832	4069426	3975487	4120923	A	G	8.40757756723e-06	ZBTB7A	2482	intergenic	3.247	NA	1	2.8e-17	0.0179	0.0021	0.9977	0.8938	0.0172
635	19	rs12609744	12994140	12931365	12996740	T	C	0.00189988559987	KLF1	1096	ncRNA_intronic	12.8	5	2	3.6e-11	-0.0126	0.0019	1.01278	0.3929	0.0148
636	19	rs11880870	18830704	18711203	18898681	A	G	4.5171825922e-08	CRTC1	0	intronic	5.592	5	4	1e-28	0.0189	0.0017	1.03603	0.008921	0.0135
637	19	rs998732	19378671	19350103	19869740	A	G	7.82756214298e-06	TM6SF2	0	ncRNA_intronic	6.364	5	4	2e-14	0.0171	0.0022	0.90312	1.355e-08	0.018
638	19	rs12461902	30265235	30240852	30374668	A	G	1.28013253585e-07	CCNE1	37569	intergenic	10.16	5	5	2.7e-24	0.019	0.0019	0.97775	0.1214	0.0146
639	19	rs11084553	31019780	30948690	31051857	A	G	2.1969638115e-06	ZNF536	0	intronic	0.347	7	5	1.8e-18	0.021	0.0024	1.01491	0.4324	0.0188
640	19	rs11880064	33964181	33935675	33994856	T	C	0.00311111580379	PEPD	0	intronic	0.384	4	2	8.8e-10	-0.011	0.0018	1.02963	0.03556	0.0139
641	19	rs29941	34309532	34270846	34333914	A	G	2.93686465692e-06	KCTD15	2863	intergenic	5.619	NA	2	5.1e-18	-0.0152	0.0018	0.98413	0.2618	0.0143
642	19	rs3826705	42637232	42489516	42740216	T	C	0.00696305380006	POU2F2:CTC-378H22.1	00:00:00	ncRNA_intronic	3.597	2b	1	6.6e-09	-0.0157	0.0027	1.04362	0.04211	0.021
643	19	rs6857	45392254	45386467	45428234	T	C	5.93766038058e-08	PVRL2	0	ncRNA_intronic	5.952	NA	4	2.6e-25	-0.0244	0.0023	0.95581	0.01728	0.019
644	19	rs11672660	46180184	46148237	46365970	T	C	1.03367135564e-07	GIPR	0	intronic	8.244	4	1	1.7e-60	-0.034	0.0021	1.03221	0.06889	0.0174
645	19	rs2303107	47587772	47542060	47707427	A	G	1.91173239681e-07	ZC3H4	0	intronic	2.216	5	4	4.2e-37	0.0243	0.0019	0.98807	0.4173	0.0148
646	19	rs11670142	49650471	49646006	49654300	T	G	0.00558898983603	PPFIA3	0	intronic	4.268	7	1	4.7e-10	-0.0111	0.0018	0.99263	0.5885	0.0137
647	19	rs4802778	51812034	51741599	51828487	A	G	0.000281057056237	IGLON5	3067	intergenic	1.045	5	9	8.4e-11	-0.0116	0.0018	0.95371	0.0007534	0.0141
648	20	rs1884389	1410582	1387687	1430204	T	C	0.00956531077272	NSFL1C	12224	intergenic	6.433	1f	5	4e-09	-0.0103	0.0017	1.01623	0.233	0.0135
649	20	rs4813619	2815715	2811868	3026069	T	G	0.00876914591411	PCED1A	244	downstream	NA	6	4	2.3e-09	-0.0108	0.0018	0.98758	0.3509	0.0134
650	20	rs2145270	6621685	6442961	6637234	T	C	1.44414428824e-07	CASC20	112578	intergenic	0.155	7	5	7.9e-29	0.0188	0.0017	1.01928	0.1705	0.014
651	20	rs17272434	15085365	15067075	15120835	A	G	0.00830579704657	MACROD2	0	intronic	12.63	6	9	3.7e-09	-0.0105	0.0018	1.02051	0.1579	0.0144
652	20	rs8123881	15819495	15806210	15838024	A	G	2.53461106124e-05	MACROD2	0	intronic	5.226	5	5	4.4e-16	-0.0196	0.0024	0.99541	0.8139	0.0196
653	20	rs4814512	16564210	16511863	16602540	A	C	0.00483080708357	RPLP0P1	2767	intergenic	2.48	4	5	2.3e-10	0.0133	0.0021	0.9987	0.9373	0.0163
654	20	rs852056	17102860	17064389	17196880	T	C	0.00132043823331	RNU6-27P	65294	intergenic	0.845	6	9	1.8e-10	0.0128	0.002	1.0378	0.01747	0.0156
655	20	rs1409818	21381121	21381121	21448001	T	C	0.000788909656045	NKX2-4	2454	downstream	6.092	5	13	2.5e-12	0.0201	0.0029	1.00985	0.6562	0.0221
656	20	rs6050446	25195509	24948737	26181232	A	G	0.000299821186037	ENTPD6	0	exonic	1.969	6	4	4.4e-13	-0.0343	0.0047	0.95352	0.2373	0.0403
657	20	rs3813922	30777336	30691937	31042176	T	G	0.00850142328401	TSPY26P	0	ncRNA_exonic	3.679	NA	1	1.9e-09	0.0143	0.0024	0.98462	0.404	0.0185
658	20	rs4012234	32553047	32514061	33523155	T	G	1.79752866242e-05	PIGPP3	0	ncRNA_exonic	7.528	6	5	9.9e-16	-0.0141	0.0018	0.97668	0.08333	0.0136
659	20	rs2425024	33844938	33799280	33847253	A	C	0.0082423137294	EDEM2:MMP24-AS1:MMP24	00:00:00	ncRNA_intronic	0.88	1f	2	2.7e-08	-0.0103	0.0018	0.96599	0.01416	0.0141
660	20	rs4812405	35276585	34646012	35821101	A	C	0.00295975714301	SLA2	1965	intergenic	7.316	3a	2	1e-09	-0.0204	0.0033	0.93866	0.02624	0.0285
661	20	rs2143253	41987392	41961907	42014643	A	G	0.000118436496666	RNU6-743P	46720	intergenic	1.77	6	9	1.1e-12	-0.0188	0.0026	1.05696	0.006176	0.0202
662	20	rs2425840	44904838	44875993	44922717	A	C	0.0011901943928	CDH22	0	intronic	2.194	5	5	1.6e-11	-0.0119	0.0018	0.98344	0.2179	0.0136
663	20	rs6019482	47495560	47351914	47935069	T	C	4.05038086708e-05	ARFGEF2	42866	intergenic	0.91	5	5	2.8e-14	-0.0178	0.0023	0.95734	0.01674	0.0182
664	20	rs2143624	49781718	49781341	49801787	A	G	0.00837859783229	RPSAP1	33513	intergenic	NA	4	5	4.8e-09	0.0098	0.0017	0.97853	0.1172	0.0139
665	20	rs10485622	50912495	50807399	51299985	A	G	1.80778841516e-07	RP4-723E3.1	0	ncRNA_intronic	6.797	7	7	4.4e-25	0.0227	0.0022	1.01633	0.3436	0.0171
666	20	rs1022185	53485558	53443356	53594163	A	G	0.00218505290308	RNU4ATAC7P	9206	intergenic	13.08	5	9	8.7e-11	-0.0131	0.002	0.98	0.1957	0.0156
667	20	rs6014523	54394975	54377455	54495804	T	C	0.00136196678834	CBLN4	177520	intergenic	2.863	7	9	1.4e-11	0.0149	0.0022	0.98679	0.4337	0.017
668	20	rs2427453	61577515	61522908	61577515	T	C	0.00327770920232	GID8	518	downstream	7.266	3a	4	2.7e-10	0.0112	0.0018	1.01816	0.1816	0.0134
669	20	rs310618	62127121	62127121	62129566	T	C	0.00127552076261	EEF1A2	0	intronic	0.639	5	3	5.5e-09	-0.0108	0.0018	0.94148	0.0001344	0.0158
670	20	rs6090041	62712676	62691550	62712676	A	G	0.0010504420264	OPRL1	0	intronic	9.825	3a	2	4.9e-12	0.0124	0.0018	1.00511	0.7291	0.0148
671	21	rs2836754	40291740	40289167	40316902	T	C	2.61523624946e-06	RPSAP64	24563	ncRNA_intronic	0.077	7	5	1.4e-16	-0.014	0.0017	0.96108	0.004227	0.0139
672	21	rs2837398	41427168	41416838	41460412	A	C	0.00315765795426	DSCAM	0	intronic	NA	5	2	1.1e-10	-0.0114	0.0018	1.00844	0.536	0.0136
673	21	rs1964927	42653237	42619657	42654648	A	G	0.000511469970285	BACE2	0	UTR3	2.51	6	5	5e-12	-0.0124	0.0018	0.97404	0.06078	0.014
674	21	rs397092	46582564	46485406	46647078	A	G	2.11805786468e-07	ADARB1	0	intronic	1.286	5	3	5.8e-22	-0.0168	0.0017	0.99312	0.6084	0.0134
675	22	rs175165	20116015	20026525	20142932	T	G	0.00777661372124	ZDHHC8	963	upstream	2.685	2b	3	5.2e-09	0.0103	0.0018	0.97629	0.08218	0.0138
676	22	rs138383	38799861	38799861	38817404	T	C	0.00575348159299	CSNK1E	5333	intergenic	2.023	5	2	4.1e-09	-0.0104	0.0018	1.02984	0.03992	0.0143
677	22	rs4820408	40604945	40528220	40722745	T	G	1.08694934471e-06	TNRC6B	0	intronic	NA	5	2	2.1e-19	0.0151	0.0017	0.9991	0.9474	0.0136
678	22	rs738140	41884954	41538111	42689370	A	G	0.000368901598575	ACO2	0	intronic	5.251	4	4	5.1e-13	0.0135	0.0019	0.98797	0.4082	0.0147
679	22	rs9615905	48875699	48870888	48898559	T	C	0.00487012884921	FAM19A5	9572	intergenic	0.448	5	5	2.7e-10	0.011	0.0017	0.99601	0.7688	0.0137

[truncated: 53 more sheets: Table S10, Table S11, Table S12, Table S13, Table S14, Table S15, Table S16, Table S17, Table S18, Table S19, Table S20, Table S21, Table S22, Table S23, Table S24, Table S25, Table S26, Table S27, Table S28, Table S29 …]
